# Supplementary material for: 2-(4-Bromo­phen­yl)-6-methyl-4H-1-benzopyran-4-one (4′-bromo-6-methyl­flavone)
Source: Acta Crystallogr Sect E Struct Rep Online. 2010 Mar 27;66(Pt 4):o966–7. doi: 10.1107/S1600536810010718 (PMC2984026; doi:10.1107/S1600536810010718)
Supplement: Supplementary file 2 [file e-66-0o966-Isup2.hkl]

# 
# h,k,l, Fc-squared, Fo-squared, sigma(Fo-squared) and status flag 
# 
data_I
_shelx_title ' TJ13.INS in P2(1)/c' 
_shelx_refln_list_code          4 
_shelx_F_calc_maximum      287.81 
_exptl_crystal_F_000       632.00 
_reflns_d_resolution_high  0.6046 
 
loop_ 
 _symmetry_equiv_pos_as_xyz 
 'x, y, z' 
 '-x, y+1/2, -z+1/2' 
 '-x, -y, -z' 
 'x, -y-1/2, z-1/2' 
 
_cell_length_a    13.7590 
_cell_length_b     6.8730 
_cell_length_c    13.4600 
_cell_angle_alpha  90.000 
_cell_angle_beta   90.250 
_cell_angle_gamma  90.000 
 
_shelx_F_squared_multiplier     1.000 
 
loop_ 
 _refln_index_h 
 _refln_index_k 
 _refln_index_l 
 _refln_F_squared_calc 
 _refln_F_squared_meas 
 _refln_F_squared_sigma 
 _refln_observed_status 
   2   0   0     1434.45     1593.75     19.47 o 
   3   0   0     1644.95     1568.61     38.74 o 
   4   0   0    15136.87    15719.16    219.26 o 
   5   0   0     3503.26     3549.51     37.97 o 
   6   0   0        8.62       15.49      6.49 o 
   7   0   0     4200.18     4608.63     58.67 o 
   8   0   0    13295.93    13653.21    154.28 o 
   9   0   0     7588.14     7496.68     29.48 o 
  10   0   0      231.48      263.95      9.90 o 
  11   0   0     4601.12     4520.27     46.65 o 
  12   0   0     1567.53     1519.59     23.14 o 
  13   0   0     2499.21     2485.26     43.27 o 
  14   0   0      407.85      406.47     31.15 o 
  15   0   0      764.76      795.39     59.46 o 
  16   0   0     2506.12     2566.26     38.06 o 
  17   0   0     2536.02     2652.80     55.36 o 
  18   0   0      311.75      321.24     24.16 o 
  19   0   0       86.70      107.80     28.08 o 
  20   0   0      968.07     1084.78     36.91 o 
  21   0   0      110.16       66.52     30.10 o 
  22   0   0      223.84      263.01     43.17 o 
   1   1   0      153.40      149.26      5.26 o 
   2   1   0     5079.80     5133.28     53.88 o 
   3   1   0     1234.38     1229.19     19.67 o 
   4   1   0      172.56      184.59      8.10 o 
   5   1   0      733.21      728.14     12.44 o 
   6   1   0     4856.51     4765.62     97.17 o 
   7   1   0     2780.44     2894.08     32.26 o 
   8   1   0      203.41      207.48      5.89 o 
   9   1   0      289.13      326.84      8.73 o 
  10   1   0     5211.74     5147.45     41.44 o 
  11   1   0       34.09       38.71      6.37 o 
  12   1   0      311.65      315.87      9.60 o 
  13   1   0      124.99      138.01     11.01 o 
  14   1   0     1864.86     1870.23     45.58 o 
  15   1   0     1135.67     1110.87     17.90 o 
  16   1   0       40.85       37.58     12.20 o 
  17   1   0       10.74       17.49     13.88 o 
  18   1   0      427.21      406.44     20.05 o 
  19   1   0      565.13      585.49     32.11 o 
  20   1   0        1.73      -20.13     25.80 o 
  21   1   0      108.50      124.34     27.22 o 
  22   1   0      117.43      108.55     27.30 o 
   0   2   0       83.01      120.02     24.11 o 
   1   2   0       26.00       36.93      5.95 o 
   2   2   0        6.07        4.86      5.13 o 
   3   2   0       32.91       39.75      7.26 o 
   4   2   0        9.17       13.90      5.36 o 
   5   2   0        3.02        2.44      6.31 o 
   6   2   0        9.49       11.46      6.77 o 
   7   2   0       58.55       63.27      6.11 o 
   8   2   0        0.85        7.52      5.85 o 
   9   2   0        0.40        1.41      6.48 o 
  10   2   0        0.51        5.16      6.22 o 
  11   2   0       29.17       27.50      7.38 o 
  12   2   0        0.48       -0.47      7.66 o 
  13   2   0        0.48        3.71      9.51 o 
  14   2   0        2.88       -8.30     11.23 o 
  15   2   0        3.62        1.47     14.83 o 
  16   2   0        0.66       17.24     17.33 o 
  17   2   0        1.19        0.99     18.60 o 
  18   2   0        0.26        6.77     20.85 o 
  19   2   0        0.61       14.89     25.34 o 
  20   2   0        1.40        2.58     26.57 o 
  21   2   0        0.43        8.03     27.72 o 
  22   2   0        5.13        3.13     27.98 o 
   1   3   0      223.62      201.21      9.20 o 
   2   3   0     3907.02     3621.63     40.84 o 
   3   3   0      347.24      294.97      8.37 o 
   4   3   0       89.42       77.84      5.63 o 
   5   3   0      352.53      323.24      8.31 o 
   6   3   0     3080.86     2953.33     65.18 o 
   7   3   0     2436.33     2564.39     39.31 o 
   8   3   0      173.24      168.70      7.42 o 
   9   3   0      165.84      166.22      8.16 o 
  10   3   0     3862.22     3828.32     40.38 o 
  11   3   0      125.65      121.70     11.35 o 
  12   3   0      222.74      223.39     11.58 o 
  13   3   0       26.06       17.68     12.90 o 
  14   3   0     1218.98     1166.14     19.04 o 
  15   3   0      988.49      998.09     44.36 o 
  16   3   0       41.97       50.01     17.85 o 
  17   3   0        4.47        4.23     20.56 o 
  18   3   0      312.13      334.69     36.92 o 
  19   3   0      406.00      428.42     29.47 o 
  20   3   0        2.12       -7.93     27.30 o 
  21   3   0       40.02       47.38     28.73 o 
   0   4   0    65629.30    72853.77   1130.39 o 
   1   4   0       52.23       36.26      4.91 o 
   2   4   0      283.44      322.40     11.31 o 
   3   4   0     1451.29     1403.07     30.76 o 
   4   4   0     6691.39     6758.99     80.75 o 
   5   4   0     2072.40     2079.17     23.95 o 
   6   4   0       26.37       35.38      5.72 o 
   7   4   0     1962.10     2002.96     24.69 o 
   8   4   0     5939.60     6069.32     98.53 o 
   9   4   0     3531.04     3480.87     33.55 o 
  10   4   0      146.88      148.46      9.30 o 
  11   4   0     2637.54     2600.52     24.23 o 
  12   4   0      953.01      934.80     17.38 o 
  13   4   0     1361.52     1322.14     19.86 o 
  14   4   0      234.57      225.84     15.66 o 
  15   4   0      413.09      375.39     17.47 o 
  16   4   0     1531.09     1595.96     46.35 o 
  17   4   0     1528.38     1521.81     32.21 o 
  18   4   0      228.22      240.74     27.09 o 
  19   4   0       40.71       38.23     27.20 o 
  20   4   0      592.29      572.02     31.49 o 
  21   4   0       60.29       68.32     28.03 o 
   1   5   0      174.45      159.08      9.07 o 
   2   5   0     1669.90     1638.85     31.28 o 
   3   5   0      823.31      810.54     13.59 o 
   4   5   0       11.15       -0.47      7.76 o 
   5   5   0      476.35      458.35     12.30 o 
   6   5   0     1638.93     1610.07     22.42 o 
   7   5   0     1088.71     1123.37     14.53 o 
   8   5   0       38.23       38.53      8.60 o 
   9   5   0      134.61      132.87      9.76 o 
  10   5   0     1850.07     1923.10     45.64 o 
  11   5   0       12.89       11.00     12.59 o 
  12   5   0      175.93      172.08     14.34 o 
  13   5   0      130.66      123.54     14.99 o 
  14   5   0      904.17      879.72     21.89 o 
  15   5   0      408.71      379.83     18.03 o 
  16   5   0       20.48       22.57     22.76 o 
  17   5   0       13.79       21.02     24.77 o 
  18   5   0      197.27      272.95     32.92 o 
  19   5   0      262.39      227.72     27.87 o 
  20   5   0        3.90      -10.10     27.19 o 
   0   6   0       46.71       47.60     13.80 o 
   1   6   0       33.21       40.38      9.93 o 
   2   6   0        2.71        2.98     10.92 o 
   3   6   0       34.13       27.35      9.95 o 
   4   6   0       25.87       21.55      9.80 o 
   5   6   0        1.89       -0.71      9.64 o 
   6   6   0        5.68       12.68      9.76 o 
   7   6   0      109.42      120.94     11.38 o 
   8   6   0        2.45       -5.48     11.82 o 
   9   6   0        0.27       -4.11     12.82 o 
  10   6   0        0.48        9.39     11.16 o 
  11   6   0       79.78       69.31     12.05 o 
  12   6   0        0.66       13.70     14.63 o 
  13   6   0        0.82       -1.27     15.39 o 
  14   6   0        9.95        6.50     20.56 o 
  15   6   0       11.55        2.15     25.85 o 
  16   6   0        1.42        5.33     23.72 o 
  17   6   0        4.49       10.58     24.65 o 
  18   6   0        0.50      -14.82     25.69 o 
  19   6   0        1.94       -5.37     25.96 o 
   1   7   0       54.75       39.43     13.17 o 
   2   7   0      768.77      755.04     23.76 o 
   3   7   0       71.37       75.86     14.18 o 
   4   7   0       14.11        9.50     11.41 o 
   5   7   0       35.72       45.64     11.57 o 
   6   7   0      460.74      477.21     16.41 o 
   7   7   0      752.36      788.32     17.43 o 
   8   7   0       25.64       26.81     14.41 o 
   9   7   0       37.32       35.39     16.95 o 
  10   7   0     1045.37      990.95     44.95 o 
  11   7   0      176.04      140.90     18.71 o 
  12   7   0       86.51       90.57     36.88 o 
  13   7   0        1.95        9.79     37.38 o 
  14   7   0      235.56      263.97     42.35 o 
  15   7   0      281.69      264.06     44.85 o 
  16   7   0       16.79        4.12     42.37 o 
  17   7   0       11.28       42.02     32.48 o 
   0   8   0     8938.95     8704.79    144.52 o 
   1   8   0       29.02       36.07     18.04 o 
   2   8   0       23.75       13.36     17.50 o 
   3   8   0      301.91      288.35     17.23 o 
   4   8   0      882.47      902.36     22.55 o 
   5   8   0      380.87      403.45     16.94 o 
   6   8   0        7.17       24.86     13.29 o 
   7   8   0      440.05      431.76     16.87 o 
   8   8   0     1041.42     1087.31     25.46 o 
   9   8   0      615.02      643.89     28.19 o 
  10   8   0       72.49       65.95     24.25 o 
  11   8   0      616.28      593.63     29.11 o 
  12   8   0      201.77      216.51     40.51 o 
  13   8   0      251.14      268.52     43.32 o 
  14   8   0       48.19       61.78     41.28 o 
  15   8   0       69.33       33.43     40.66 o 
  16   8   0      383.24      326.61     47.33 o 
   1   9   0       12.38        9.36     21.38 o 
   2   9   0      191.88      225.73     24.51 o 
   3   9   0      184.34      162.18     28.38 o 
   4   9   0        0.32       -2.65     21.81 o 
   5   9   0       62.38       44.04     22.55 o 
   6   9   0      179.35      227.63     29.62 o 
   7   9   0      176.41      177.75     37.80 o 
   8   9   0        0.61       -8.88     25.88 o 
   9   9   0       15.78       18.09     26.06 o 
  10   9   0      258.80      250.02     28.23 o 
  11   9   0        4.34       13.72     26.16 o 
  12   9   0       58.11       37.06     40.15 o 
  13   9   0       37.38       25.27     41.15 o 
   0  10   0       24.65       -1.14     37.96 o 
   1  10   0       13.83      -13.86     26.27 o 
   2  10   0        0.49        3.56     26.54 o 
   3  10   0        6.23        5.08     25.47 o 
   4  10   0       14.94       -1.73     25.62 o 
   5  10   0        0.24       -8.58     24.65 o 
   6  10   0        1.20      -14.91     24.73 o 
   7  10   0       41.71       42.36     38.61 o 
   8  10   0        3.03       11.55     39.31 o 
   9  10   0        0.03       19.05     37.85 o 
  10  10   0        0.07       28.12     38.57 o 
   1  11   0        1.75       12.54     28.19 o 
   2  11   0       78.19       68.77     28.70 o 
   3  11   0        1.78      -12.80     27.35 o 
   4  11   0        0.26      -15.97     26.81 o 
   5  11   0        1.25       20.97     26.47 o 
 -22   1   1       13.36       12.18     26.42 o 
 -21   1   1      278.30      252.55     28.37 o 
 -20   1   1      278.36      262.44     21.69 o 
 -19   1   1       15.03        5.63     19.48 o 
 -18   1   1      182.95      215.79     19.18 o 
 -17   1   1      331.06      316.89     15.99 o 
 -16   1   1      425.10      413.83     14.86 o 
 -15   1   1       15.79       11.99     11.94 o 
 -14   1   1      756.80      745.01     18.03 o 
 -13   1   1     1244.77     1263.10     19.57 o 
 -12   1   1       39.56       27.51      7.09 o 
 -11   1   1     5640.77     5500.53     40.98 o 
 -10   1   1      696.20      687.19     11.26 o 
  -9   1   1     2991.75     3053.95     38.83 o 
  -8   1   1      954.59      981.90     13.50 o 
  -7   1   1     1031.54      963.23     17.51 o 
  -6   1   1     1983.76     1980.51     27.41 o 
  -5   1   1     4142.66     4115.11     24.53 o 
  -4   1   1     2658.67     2648.36     18.88 o 
  -3   1   1     4772.28     5051.85     46.19 o 
  -2   1   1      323.45      372.44      7.40 o 
  -1   1   1     2441.49     2423.47     29.59 o 
   0   1   1     3682.92     3553.08     33.88 o 
   1   1   1     5554.28     5924.27     58.16 o 
   2   1   1      387.27      362.06     12.27 o 
   3   1   1     3885.18     4052.64     43.10 o 
   4   1   1     4941.80     5069.55     46.05 o 
   5   1   1     2895.87     3019.77     65.27 o 
   6   1   1     1561.41     1904.43     30.21 o 
   7   1   1     6363.81     6590.26     88.52 o 
   8   1   1     3461.38     3474.70     53.40 o 
   9   1   1     2010.59     1980.40     29.75 o 
  10   1   1      531.56      525.99     11.19 o 
  11   1   1      613.32      649.67     14.44 o 
  12   1   1     1036.68     1159.37     26.35 o 
  13   1   1      936.89     1010.27     22.45 o 
  14   1   1        9.06       15.24     10.83 o 
  15   1   1      961.50      994.63     22.99 o 
  16   1   1      882.11      908.87     28.27 o 
  17   1   1      687.48      759.58     17.77 o 
  18   1   1       29.29       30.23     16.52 o 
  19   1   1      383.67      381.35     21.25 o 
  20   1   1      191.80      216.31     27.29 o 
  21   1   1       80.14       67.22     27.03 o 
  22   1   1       11.67       -7.50     27.00 o 
 -22   2   1       10.70       36.66     28.59 o 
 -21   2   1      207.50      218.84     29.07 o 
 -20   2   1      422.87      453.50     29.80 o 
 -19   2   1      775.74      737.36     44.32 o 
 -18   2   1     2003.60     1999.12     40.80 o 
 -17   2   1       69.23       70.74     18.58 o 
 -16   2   1      993.49     1032.73     30.65 o 
 -15   2   1     2255.72     2264.21     60.00 o 
 -14   2   1     1060.33     1096.37     36.64 o 
 -13   2   1      209.80      205.74      9.50 o 
 -12   2   1      281.14      270.01      8.09 o 
 -11   2   1    10549.65    10717.67    132.27 o 
 -10   2   1     2134.29     2133.08     34.04 o 
  -9   2   1      430.70      462.59      9.42 o 
  -8   2   1     3493.41     3521.30     35.39 o 
  -7   2   1     8081.68     8701.93    110.60 o 
  -6   2   1     3669.76     3570.78    101.53 o 
  -5   2   1     2872.22     2816.31     62.05 o 
  -4   2   1      909.94      801.09     21.36 o 
  -3   2   1    13107.83    13601.19    118.28 o 
  -2   2   1     5301.20     5072.07     31.84 o 
  -1   2   1    32634.52    38161.70    165.32 o 
   0   2   1    82833.17    93481.67    307.40 o 
   1   2   1    13526.69    13745.37     51.14 o 
   2   2   1     1207.11     1080.85     16.73 o 
   3   2   1     5437.28     5695.91     27.06 o 
   4   2   1      149.39      129.42      5.92 o 
   5   2   1     7578.49     7723.01     60.60 o 
   6   2   1     5858.26     5806.61     38.36 o 
   7   2   1      289.27      216.41      8.76 o 
   8   2   1      167.08      181.39      7.38 o 
   9   2   1     7579.39     7509.06     40.27 o 
  10   2   1     5289.87     5340.44     50.02 o 
  11   2   1      282.61      287.44      8.46 o 
  12   2   1      647.57      613.66     10.59 o 
  13   2   1     1832.23     1818.31     16.07 o 
  14   2   1     3451.07     3437.29     89.93 o 
  15   2   1      596.80      589.22     18.57 o 
  16   2   1        0.95        0.99     15.94 o 
  17   2   1     2878.95     3034.42     75.26 o 
  18   2   1      174.10      144.08     25.63 o 
  19   2   1      590.48      561.37     29.15 o 
  20   2   1        3.70       -6.88     26.95 o 
  21   2   1       69.41       53.34     27.95 o 
  22   2   1      396.74      390.58     30.55 o 
 -21   3   1      246.18      225.42     29.69 o 
 -20   3   1      222.58      183.83     28.36 o 
 -19   3   1       13.69       28.47     26.99 o 
 -18   3   1       78.55       96.54     26.26 o 
 -17   3   1      296.17      287.06     22.10 o 
 -16   3   1      340.14      322.39     24.09 o 
 -15   3   1       56.20       57.81     16.88 o 
 -14   3   1      506.79      469.01     16.12 o 
 -13   3   1     1234.64     1215.39     30.40 o 
 -12   3   1       29.55       29.89      9.71 o 
 -11   3   1     3563.67     3565.88     42.74 o 
 -10   3   1      239.97      225.02      9.84 o 
  -9   3   1     2111.53     2087.68     14.77 o 
  -8   3   1     1068.32     1093.55     23.05 o 
  -7   3   1      661.20      645.79     11.31 o 
  -6   3   1      921.44      868.49     12.96 o 
  -5   3   1     2636.50     2449.17     35.04 o 
  -4   3   1     2758.19     2625.13     53.71 o 
  -3   3   1     1527.59     1443.77     15.35 o 
  -2   3   1       11.55       20.27      6.53 o 
  -1   3   1      746.57      628.82     14.73 o 
   0   3   1     4705.81     4407.57     51.71 o 
   1   3   1     3258.37     3179.06     62.73 o 
   2   3   1      304.18      278.70      9.99 o 
   3   3   1     2476.16     2377.62     38.66 o 
   4   3   1     3316.84     3221.92     32.86 o 
   5   3   1     1633.26     1645.18     21.70 o 
   6   3   1      300.48      359.18      8.61 o 
   7   3   1     4057.57     4333.34     54.81 o 
   8   3   1     2478.99     2500.38     20.71 o 
   9   3   1     1856.38     1858.56     19.48 o 
  10   3   1      340.28      339.98      9.76 o 
  11   3   1      788.68      779.33     14.31 o 
  12   3   1      848.40      832.07     27.11 o 
  13   3   1      594.05      605.11     15.63 o 
  14   3   1        0.30      -10.28     12.90 o 
  15   3   1      784.78      795.33     22.45 o 
  16   3   1      734.70      722.05     20.20 o 
  17   3   1      521.01      509.01     23.65 o 
  18   3   1        8.58       36.32     24.06 o 
  19   3   1      344.76      382.35     27.89 o 
  20   3   1      242.93      232.44     28.02 o 
  21   3   1       35.53       11.13     27.71 o 
 -21   4   1        0.71       -7.83     29.08 o 
 -20   4   1        2.33       -0.66     28.20 o 
 -19   4   1        1.49      -22.10     27.95 o 
 -18   4   1        1.89       24.04     25.95 o 
 -17   4   1        1.49       19.33     24.04 o 
 -16   4   1       14.12       11.11     19.91 o 
 -15   4   1        0.12        9.10     15.47 o 
 -14   4   1       60.63       54.21     13.78 o 
 -13   4   1        2.11        9.02     13.55 o 
 -12   4   1        2.94       11.99     12.81 o 
 -11   4   1        0.58        7.12     11.39 o 
 -10   4   1       37.42       26.59     10.63 o 
  -9   4   1        0.15        5.64      8.19 o 
  -8   4   1       12.17        7.65      7.64 o 
  -7   4   1        9.06       10.94      7.06 o 
  -6   4   1       14.81       12.23      6.31 o 
  -5   4   1       21.60       22.90      6.72 o 
  -4   4   1       21.61       24.41      7.55 o 
  -3   4   1       35.22       37.81      6.05 o 
  -2   4   1        1.34       -1.39      5.34 o 
  -1   4   1       22.92       20.62      5.67 o 
   0   4   1       82.92       91.65      5.05 o 
   1   4   1        6.53       12.33      5.22 o 
   2   4   1       24.55       22.13      5.07 o 
   3   4   1        0.64        1.98      5.05 o 
   4   4   1       10.64        8.90      6.32 o 
   5   4   1        4.39        7.41      6.03 o 
   6   4   1       95.84      102.00      6.20 o 
   7   4   1       50.40       52.08      6.50 o 
   8   4   1        6.63       -0.85      6.66 o 
   9   4   1       22.61       20.59      8.07 o 
  10   4   1       62.52       58.38      9.32 o 
  11   4   1       18.27       20.43      9.77 o 
  12   4   1       26.40       23.93     12.51 o 
  13   4   1        1.02       -6.36     14.58 o 
  14   4   1        3.20        4.51     14.32 o 
  15   4   1        0.29       -3.31     15.29 o 
  16   4   1       14.40       10.07     19.81 o 
  17   4   1        0.39      -19.08     23.85 o 
  18   4   1        0.08       -3.84     24.66 o 
  19   4   1        6.15       16.67     25.97 o 
  20   4   1        3.74       -3.94     26.91 o 
  21   4   1       20.85       15.19     27.33 o 
 -20   5   1      111.05      130.12     28.89 o 
 -19   5   1        8.54       10.20     27.13 o 
 -18   5   1      125.32      153.09     27.42 o 
 -17   5   1      112.26      127.05     25.66 o 
 -16   5   1      154.75      144.77     24.29 o 
 -15   5   1        1.83      -12.67     16.38 o 
 -14   5   1      341.21      342.55     18.47 o 
 -13   5   1      415.87      427.27     16.95 o 
 -12   5   1       37.79       34.93     13.69 o 
 -11   5   1     2741.63     2646.56     39.44 o 
 -10   5   1      385.68      394.49     13.26 o 
  -9   5   1     1085.04     1109.62     13.71 o 
  -8   5   1      376.63      388.05     10.51 o 
  -7   5   1      154.06      132.66      7.26 o 
  -6   5   1      613.83      603.79     18.29 o 
  -5   5   1     1141.04     1110.91     23.58 o 
  -4   5   1      703.77      683.60     18.84 o 
  -3   5   1     1168.60     1179.29     21.41 o 
  -2   5   1       10.14       16.40      7.27 o 
  -1   5   1     1261.22     1198.32     26.76 o 
   0   5   1      641.86      608.56     13.76 o 
   1   5   1     1175.16     1198.88     22.00 o 
   2   5   1       90.84       72.03      7.71 o 
   3   5   1      957.99      929.42     21.40 o 
   4   5   1     1232.43     1179.89     19.10 o 
   5   5   1      742.29      733.31     14.20 o 
   6   5   1      397.48      432.14      9.67 o 
   7   5   1     2401.17     2471.66     23.50 o 
   8   5   1     1268.19     1247.20     25.76 o 
   9   5   1      710.38      735.08     13.29 o 
  10   5   1      277.23      294.95     11.77 o 
  11   5   1       46.84       41.36     10.87 o 
  12   5   1      349.46      343.26     15.25 o 
  13   5   1      461.67      462.89     23.12 o 
  14   5   1       16.69       19.68     16.93 o 
  15   5   1      362.58      358.28     18.88 o 
  16   5   1      353.77      356.59     24.82 o 
  17   5   1      358.25      363.55     25.79 o 
  18   5   1       27.66       28.49     25.10 o 
  19   5   1      142.96      119.53     26.73 o 
  20   5   1       44.74       24.80     27.09 o 
 -19   6   1      249.03      262.46     27.98 o 
 -18   6   1      817.60      825.92     37.24 o 
 -17   6   1       21.07        6.95     24.65 o 
 -16   6   1      400.08      443.17     26.96 o 
 -15   6   1      741.14      756.20     53.24 o 
 -14   6   1      368.29      350.81     23.31 o 
 -13   6   1       59.76       71.53     15.54 o 
 -12   6   1      101.45      104.74     15.34 o 
 -11   6   1     3564.13     3590.66     29.62 o 
 -10   6   1      591.59      634.77     19.70 o 
  -9   6   1      110.64      115.13     13.33 o 
  -8   6   1      873.09      866.00     41.90 o 
  -7   6   1     2350.72     2415.62     60.98 o 
  -6   6   1     1149.21     1159.92     24.35 o 
  -5   6   1      434.62      437.59     11.90 o 
  -4   6   1      219.86      216.03     10.87 o 
  -3   6   1     2759.86     2750.03     73.57 o 
  -2   6   1     1498.69     1451.49     36.04 o 
  -1   6   1     4295.22     4505.39     37.42 o 
   0   6   1     8495.74     8831.54     65.74 o 
   1   6   1     2460.47     2381.95     23.14 o 
   2   6   1      793.80      746.12     17.79 o 
   3   6   1      902.02      891.91     14.13 o 
   4   6   1       66.66       70.62     10.23 o 
   5   6   1     1773.32     1807.81     62.49 o 
   6   6   1     1752.79     1862.44     49.66 o 
   7   6   1      125.07      137.77     10.84 o 
   8   6   1       58.59       47.37     10.60 o 
   9   6   1     1990.09     2046.44     68.60 o 
  10   6   1     1751.94     1760.93     24.76 o 
  11   6   1       81.12       73.00     12.16 o 
  12   6   1      164.22      125.79     15.07 o 
  13   6   1      550.13      526.74     24.41 o 
  14   6   1     1112.11     1185.07     76.93 o 
  15   6   1      236.64      230.26     27.02 o 
  16   6   1        2.39        0.92     22.90 o 
  17   6   1     1143.04     1147.62     31.00 o 
  18   6   1       34.97       32.74     24.89 o 
  19   6   1      246.85      251.09     27.32 o 
 -17   7   1       89.37      106.08     33.90 o 
 -16   7   1       86.97       98.92     32.84 o 
 -15   7   1       39.28       47.21     42.44 o 
 -14   7   1      109.31      120.18     43.39 o 
 -13   7   1      411.02      401.07     43.50 o 
 -12   7   1       35.01       37.36     37.54 o 
 -11   7   1      863.77      851.91     43.01 o 
 -10   7   1       14.29       21.66     17.64 o 
  -9   7   1      465.05      450.74     18.60 o 
  -8   7   1      395.38      400.84     18.66 o 
  -7   7   1      108.83      108.29     14.65 o 
  -6   7   1      109.83      112.68     11.90 o 
  -5   7   1      441.36      466.80     15.11 o 
  -4   7   1      862.51      856.67     23.04 o 
  -3   7   1      131.20      129.79     14.17 o 
  -2   7   1        3.62        7.78     13.38 o 
  -1   7   1       93.97      108.70     13.72 o 
   0   7   1     1176.61     1136.18     21.18 o 
   1   7   1      593.30      570.86     23.76 o 
   2   7   1       80.05      102.17     14.13 o 
   3   7   1      594.86      589.52     17.06 o 
   4   7   1      722.99      739.02     19.91 o 
   5   7   1      340.41      347.11     14.42 o 
   6   7   1       30.97       22.76     11.71 o 
   7   7   1      885.26      902.78     24.01 o 
   8   7   1      478.51      516.65     21.75 o 
   9   7   1      568.49      600.81     21.91 o 
  10   7   1      102.75       90.97     20.21 o 
  11   7   1      266.16      277.75     23.10 o 
  12   7   1      238.26      250.47     23.78 o 
  13   7   1      129.31      134.03     37.03 o 
  14   7   1        1.02      -11.66     37.74 o 
  15   7   1      198.96      209.23     41.84 o 
  16   7   1      208.94      185.60     41.43 o 
  17   7   1      155.23      161.04     24.98 o 
 -16   8   1       14.22      -15.39     45.89 o 
 -15   8   1        0.21        0.34     45.26 o 
 -14   8   1       57.07       54.81     44.37 o 
 -13   8   1        1.18       31.84     40.64 o 
 -12   8   1        1.85       31.83     40.81 o 
 -11   8   1        0.05       10.31     24.56 o 
 -10   8   1       36.38       27.34     24.04 o 
  -9   8   1        0.50        4.61     23.14 o 
  -8   8   1       14.83       13.39     18.11 o 
  -7   8   1        9.04       11.23     15.99 o 
  -6   8   1       10.54       16.95     13.31 o 
  -5   8   1       19.98       13.12     13.42 o 
  -4   8   1       20.57       20.69     14.52 o 
  -3   8   1       18.68       23.73     14.69 o 
  -2   8   1        0.17       10.68     15.22 o 
  -1   8   1       13.68        9.12     17.35 o 
   0   8   1       45.75       40.88     18.27 o 
   1   8   1        5.86        8.42     17.50 o 
   2   8   1        9.77       18.37     17.69 o 
   3   8   1        0.02       -2.39     15.63 o 
   4   8   1        8.51        7.88     14.83 o 
   5   8   1        3.50        1.76     15.00 o 
   6   8   1       45.45       33.35     13.64 o 
   7   8   1       32.60       25.26     13.73 o 
   8   8   1        3.02        9.76     18.78 o 
   9   8   1       18.62       28.18     23.20 o 
  10   8   1       54.30       60.53     23.75 o 
  11   8   1       24.17       10.88     24.61 o 
  12   8   1       15.68       -6.13     24.21 o 
  13   8   1        1.90       23.13     37.86 o 
  14   8   1        3.47       10.92     38.06 o 
  15   8   1        0.05       16.00     39.69 o 
  16   8   1       12.19      -15.09     39.31 o 
 -13   9   1       51.32       44.19     42.09 o 
 -12   9   1       41.91       11.72     43.27 o 
 -11   9   1      698.20      591.87     31.24 o 
 -10   9   1       79.47       98.05     27.41 o 
  -9   9   1      163.14      131.66     27.69 o 
  -8   9   1       64.04       55.16     26.34 o 
  -7   9   1        0.89       -1.98     34.25 o 
  -6   9   1       77.17       63.71     22.12 o 
  -5   9   1       99.76      125.15     22.94 o 
  -4   9   1       78.17       76.23     33.02 o 
  -3   9   1      160.08      137.84     22.07 o 
  -2   9   1        2.05        7.91     21.27 o 
  -1   9   1      144.42      160.62     25.53 o 
   0   9   1       29.95       43.03     21.37 o 
   1   9   1      196.60      180.96     28.41 o 
   2   9   1       12.42       26.52     23.38 o 
   3   9   1      102.71      118.77     23.90 o 
   4   9   1      113.66      121.49     23.51 o 
   5   9   1      129.80       97.56     24.10 o 
   6   9   1      129.26       73.91     23.56 o 
   7   9   1      440.43      371.50     25.44 o 
   8   9   1      147.06      143.20     37.60 o 
   9   9   1      103.26       79.08     26.32 o 
  10   9   1      104.61       80.37     26.20 o 
  11   9   1       16.29        8.55     25.83 o 
  12   9   1       37.52       59.87     26.37 o 
  13   9   1       86.89       76.30     39.47 o 
 -10  10   1       30.45       24.93     38.68 o 
  -9  10   1       14.05       10.13     37.04 o 
  -8  10   1      104.75      107.23     39.59 o 
  -7  10   1      331.10      355.80     42.90 o 
  -6  10   1      128.83      173.15     39.79 o 
  -5  10   1       22.24       17.15     24.65 o 
  -4  10   1       11.85        5.82     24.97 o 
  -3  10   1      323.42      318.38     28.11 o 
  -2  10   1      139.59      156.18     27.43 o 
  -1  10   1      651.34      586.96     30.75 o 
   0  10   1     1337.98     1146.94     35.05 o 
   1  10   1      257.60      263.48     45.61 o 
   2  10   1       79.43       92.21     27.24 o 
   3  10   1       68.00       96.51     27.08 o 
   4  10   1        6.69       12.22     25.74 o 
   5  10   1      187.84      189.75     26.58 o 
   6  10   1      193.25      205.27     27.02 o 
   7  10   1        6.71       12.53     39.74 o 
   8  10   1        6.48      -23.52     40.16 o 
   9  10   1      212.91      221.87     41.24 o 
  10  10   1      275.87      277.36     41.82 o 
  -5  11   1       24.16       26.90     26.16 o 
  -4  11   1      124.01      114.63     27.70 o 
  -3  11   1        2.35       -2.07     27.95 o 
  -2  11   1        0.36        0.90     27.19 o 
  -1  11   1        5.21        7.11     28.23 o 
   0  11   1      147.18       98.90     29.54 o 
   1  11   1       85.37       43.96     27.93 o 
   2  11   1        9.45       -2.46     28.23 o 
   3  11   1       61.33       67.38     27.61 o 
   4  11   1       53.20       39.00     31.22 o 
   5  11   1       36.44       39.98     27.29 o 
 -22   0   2       15.80        1.91     30.48 o 
 -21   0   2      575.65      626.40     35.10 o 
 -20   0   2      228.10      232.43     37.79 o 
 -19   0   2      131.85      137.94     28.75 o 
 -18   0   2     1259.38     1255.31     34.22 o 
 -17   0   2     2134.82     2117.67     32.73 o 
 -16   0   2      455.50      423.89     22.21 o 
 -15   0   2      131.43      112.04     19.04 o 
 -14   0   2     1109.29     1087.31     20.88 o 
 -13   0   2     2584.35     2540.17     43.68 o 
 -12   0   2     2828.94     2788.70     24.97 o 
 -11   0   2     3845.59     3608.46     46.45 o 
 -10   0   2     1153.72     1167.34     23.93 o 
  -9   0   2     4883.23     5126.19     55.01 o 
  -8   0   2     3140.72     3197.39     47.50 o 
  -7   0   2      550.78      602.92     12.64 o 
  -6   0   2     2699.82     2556.86     31.96 o 
  -5   0   2     4330.85     3978.85     71.46 o 
  -4   0   2    16923.09    19023.60    133.46 o 
  -3   0   2      811.78      848.04     16.12 o 
  -2   0   2     2003.57     1882.38     18.75 o 
  -1   0   2    41960.92    40555.42   2499.74 o 
   0   0   2      701.04      787.85     46.53 o 
   1   0   2     2154.77     2403.24     37.64 o 
   2   0   2     1589.83     1687.38     25.20 o 
   3   0   2     8871.56     9177.07    106.89 o 
   4   0   2    12426.58    13246.39    132.66 o 
   5   0   2     1270.54     1351.27     28.68 o 
   6   0   2     4740.35     5095.63    112.93 o 
   7   0   2      829.77      695.34     11.85 o 
   8   0   2     7104.82     7325.04     64.90 o 
   9   0   2      216.68      219.50     10.89 o 
  10   0   2     2104.40     2109.40     31.65 o 
  11   0   2     2260.66     2213.47     30.84 o 
  12   0   2     8200.45     8086.51     61.74 o 
  13   0   2      679.02      760.29     23.86 o 
  14   0   2      912.84      909.79     27.94 o 
  15   0   2     1441.50     1405.23     30.52 o 
  16   0   2     2291.09     2268.10     69.17 o 
  17   0   2       73.04      107.62     19.92 o 
  18   0   2       16.88       18.45     19.91 o 
  19   0   2      898.59      957.12     34.27 o 
  20   0   2     1039.01     1104.36     37.01 o 
  21   0   2      332.03      340.40     32.14 o 
  22   0   2        1.61        4.34     30.21 o 
 -22   1   2      325.33      334.76     29.42 o 
 -21   1   2        6.80       10.65     26.54 o 
 -20   1   2      134.81      129.55     20.70 o 
 -19   1   2      432.66      419.42     21.76 o 
 -18   1   2      383.42      389.09     20.61 o 
 -17   1   2        9.32        7.32     16.07 o 
 -16   1   2      294.73      296.53     15.16 o 
 -15   1   2      616.92      597.37     15.36 o 
 -14   1   2      692.75      720.61     16.86 o 
 -13   1   2      191.23      191.16      8.27 o 
 -12   1   2      503.24      468.35      9.04 o 
 -11   1   2     6930.72     6996.71     67.88 o 
 -10   1   2     4348.88     4489.63     61.24 o 
  -9   1   2      117.14      108.93      6.66 o 
  -8   1   2      812.31      803.60     13.12 o 
  -7   1   2     3715.49     3622.08     34.07 o 
  -6   1   2     1602.49     1490.97     24.76 o 
  -5   1   2      228.50      261.82      7.97 o 
  -4   1   2     3330.23     3396.33     34.57 o 
  -3   1   2     8036.65     8101.68     53.16 o 
  -2   1   2    14249.75    15178.65    182.32 o 
  -1   1   2     3203.33     3360.18     63.30 o 
   0   1   2     2903.87     2980.80     48.65 o 
   1   1   2     6942.80     7470.71    108.67 o 
   2   1   2     3816.04     3941.52     65.00 o 
   3   1   2      479.39      465.33      7.36 o 
   4   1   2     2323.19     2333.27     26.29 o 
   5   1   2     2955.87     2964.24     48.21 o 
   6   1   2    20377.05    22651.79    308.92 o 
   7   1   2        3.80        0.87      5.01 o 
   8   1   2     1562.04     1576.15     19.71 o 
   9   1   2     2506.24     2417.95     32.15 o 
  10   1   2     1810.45     1881.77     26.79 o 
  11   1   2       43.75       59.70      7.99 o 
  12   1   2       81.19      109.99      9.45 o 
  13   1   2      827.29      914.17     19.73 o 
  14   1   2     1897.47     1965.77     23.43 o 
  15   1   2      254.05      248.29     12.43 o 
  16   1   2      166.65      182.16     13.13 o 
  17   1   2      865.12      909.03     19.93 o 
  18   1   2      548.58      545.42     23.06 o 
  19   1   2      119.94      119.59     25.38 o 
  20   1   2        3.64        7.87     25.42 o 
  21   1   2      169.21      183.04     27.14 o 
  22   1   2      172.73      154.11     28.23 o 
 -22   2   2        3.31       17.22     27.67 o 
 -21   2   2        0.05      -17.65     27.31 o 
 -20   2   2        2.18      -10.57     26.65 o 
 -19   2   2        1.36      -17.80     25.48 o 
 -18   2   2        0.01       10.54     23.81 o 
 -17   2   2        0.59        0.47     20.72 o 
 -16   2   2        4.87        6.89     19.10 o 
 -15   2   2       15.77       12.56     11.12 o 
 -14   2   2       15.23        2.13      9.94 o 
 -13   2   2        3.01        2.51      8.81 o 
 -12   2   2        3.99        3.47      7.32 o 
 -11   2   2       33.86       39.13      7.01 o 
 -10   2   2        2.21        5.65      7.63 o 
  -9   2   2        1.90        1.45      7.22 o 
  -8   2   2        0.07        1.87      7.00 o 
  -7   2   2       14.46       12.68      6.06 o 
  -6   2   2        0.10       -0.81      9.41 o 
  -5   2   2       69.68       88.10      9.26 o 
  -4   2   2       14.49       10.40      7.37 o 
  -3   2   2       17.85       21.32      5.23 o 
  -2   2   2       59.11       63.30      5.19 o 
  -1   2   2       17.03       13.59      5.22 o 
   0   2   2      100.54      100.21      4.85 o 
   1   2   2        0.97        1.78      4.82 o 
   2   2   2        0.01        6.54      4.98 o 
   3   2   2       10.52       14.39      5.10 o 
   4   2   2        0.05       -0.68      5.28 o 
   5   2   2        0.35        2.79      5.74 o 
   6   2   2       13.28       16.92      6.27 o 
   7   2   2        0.08       -0.12      6.28 o 
   8   2   2        1.21        0.43      6.51 o 
   9   2   2       27.99       20.61      6.59 o 
  10   2   2       15.89       19.13      6.26 o 
  11   2   2        5.43        7.88      7.78 o 
  12   2   2        6.55       10.93      8.16 o 
  13   2   2        0.56        8.08     10.61 o 
  14   2   2        1.10        0.96     13.96 o 
  15   2   2        6.10       -4.20     14.89 o 
  16   2   2        0.07       16.01     16.00 o 
  17   2   2        0.06        7.24     17.06 o 
  18   2   2        0.19       -6.30     20.76 o 
  19   2   2        7.63        8.74     24.84 o 
  20   2   2        1.52       -8.67     26.11 o 
  21   2   2        7.83      -10.08     26.40 o 
  22   2   2        0.09       -1.81     27.03 o 
 -21   3   2       28.36       14.59     28.44 o 
 -20   3   2      106.50       93.72     27.66 o 
 -19   3   2      348.60      359.21     29.31 o 
 -18   3   2      205.95      216.11     26.52 o 
 -17   3   2       18.07       24.68     24.04 o 
 -16   3   2      275.20      292.30     20.30 o 
 -15   3   2      327.92      322.84     18.53 o 
 -14   3   2      382.23      396.73     13.09 o 
 -13   3   2      134.26      137.65     11.30 o 
 -12   3   2      352.80      335.69     11.04 o 
 -11   3   2     5631.27     5637.28     52.56 o 
 -10   3   2     2510.61     2481.02     28.95 o 
  -9   3   2      143.37      140.73      9.57 o 
  -8   3   2      491.19      499.50      9.96 o 
  -7   3   2     2438.11     2435.84     42.28 o 
  -6   3   2     1002.84      982.96     13.63 o 
  -5   3   2       29.66       42.77      6.71 o 
  -4   3   2     1433.10     1358.78     13.04 o 
  -3   3   2     4269.60     4046.47     36.17 o 
  -2   3   2     7539.84     7534.29     90.23 o 
  -1   3   2      157.95      169.46      6.96 o 
   0   3   2      753.05      667.91      8.77 o 
   1   3   2     2817.83     2674.40     24.09 o 
   2   3   2     3358.01     3259.04     42.41 o 
   3   3   2      344.94      315.39     15.79 o 
   4   3   2     1266.32     1185.43     20.82 o 
   5   3   2     1258.59     1198.04     23.37 o 
   6   3   2    12152.54    13141.46    120.61 o 
   7   3   2        3.02        8.16      5.66 o 
   8   3   2     1288.66     1294.08     11.77 o 
   9   3   2     1470.02     1411.69     14.11 o 
  10   3   2      957.70      964.63     14.05 o 
  11   3   2      191.37      179.18     10.39 o 
  12   3   2       27.16       23.87     12.74 o 
  13   3   2      600.67      622.76     15.63 o 
  14   3   2     1278.73     1304.32     22.78 o 
  15   3   2      248.58      238.57     16.45 o 
  16   3   2       91.54       75.65     16.72 o 
  17   3   2      559.11      565.81     26.59 o 
  18   3   2      433.83      422.06     28.93 o 
  19   3   2      109.45       90.30     25.64 o 
  20   3   2        5.97       -7.42     26.26 o 
  21   3   2      121.30      122.58     27.35 o 
 -21   4   2      319.14      358.66     30.79 o 
 -20   4   2      136.81      116.49     29.56 o 
 -19   4   2       70.32       62.23     27.79 o 
 -18   4   2      808.24      862.20     31.28 o 
 -17   4   2     1268.52     1282.79     32.08 o 
 -16   4   2      237.10      221.36     22.67 o 
 -15   4   2       64.78       48.32     15.67 o 
 -14   4   2      676.10      649.75     22.01 o 
 -13   4   2     1371.70     1374.58     19.48 o 
 -12   4   2     1433.42     1422.67     17.42 o 
 -11   4   2     2150.10     2017.62     38.10 o 
 -10   4   2      720.39      730.90     13.35 o 
  -9   4   2     2724.90     2690.08     31.76 o 
  -8   4   2     1683.92     1611.09     14.07 o 
  -7   4   2      133.97      150.79      7.77 o 
  -6   4   2     1263.33     1271.37     12.83 o 
  -5   4   2     2057.39     1938.47     35.64 o 
  -4   4   2     5114.94     5411.53    128.46 o 
  -3   4   2      172.69      183.64      6.34 o 
  -2   4   2     1216.33     1061.33     23.68 o 
  -1   4   2    12984.25    14758.49    200.90 o 
   0   4   2      233.05      130.07      8.37 o 
   1   4   2      105.52      166.63      6.68 o 
   2   4   2      921.38      887.18     18.68 o 
   3   4   2     3544.34     3542.03     40.59 o 
   4   4   2     4749.11     4889.57     72.13 o 
   5   4   2      425.50      422.35      9.34 o 
   6   4   2     1931.58     1928.82     19.08 o 
   7   4   2      747.64      721.27     14.26 o 
   8   4   2     3507.14     3489.87     55.19 o 
   9   4   2      124.65      124.27      7.80 o 
  10   4   2     1113.25     1124.14     21.96 o 
  11   4   2     1314.57     1292.08     17.69 o 
  12   4   2     4467.48     4316.82     50.01 o 
  13   4   2      393.12      417.38     19.18 o 
  14   4   2      483.19      496.48     16.80 o 
  15   4   2      835.88      804.39     22.73 o 
  16   4   2     1319.04     1361.35     24.87 o 
  17   4   2       73.76       91.31     22.87 o 
  18   4   2        6.03        7.32     24.15 o 
  19   4   2      562.18      447.33     32.19 o 
  20   4   2      598.60      536.07     36.68 o 
  21   4   2      199.93      187.83     35.67 o 
 -20   5   2       57.92       49.38     29.39 o 
 -19   5   2      187.40      185.54     29.31 o 
 -18   5   2      248.39      236.19     28.27 o 
 -17   5   2        0.05       19.41     25.63 o 
 -16   5   2       98.46       96.12     24.33 o 
 -15   5   2      350.42      356.10     19.48 o 
 -14   5   2      380.77      379.97     21.68 o 
 -13   5   2      108.07       98.50     15.23 o 
 -12   5   2      291.70      272.22     15.56 o 
 -11   5   2     2591.85     2559.21     24.12 o 
 -10   5   2     2139.88     2091.70     25.33 o 
  -9   5   2        7.10        6.66      9.72 o 
  -8   5   2      446.81      450.28     13.32 o 
  -7   5   2     1386.98     1406.18     31.86 o 
  -6   5   2      739.71      724.57     12.99 o 
  -5   5   2      211.93      228.51     11.54 o 
  -4   5   2     1139.62     1192.00     33.69 o 
  -3   5   2     1972.27     1968.09     41.03 o 
  -2   5   2     2245.52     2342.73     46.39 o 
  -1   5   2     1170.03     1262.53     16.86 o 
   0   5   2     1321.14     1308.02     13.96 o 
   1   5   2     2920.91     2913.73     63.37 o 
   2   5   2     1072.65     1070.36     20.86 o 
   3   5   2      179.55      185.71      9.41 o 
   4   5   2      541.83      535.15     11.22 o 
   5   5   2     1376.92     1391.73     20.82 o 
   6   5   2     4759.89     4887.76     73.57 o 
   7   5   2        4.35       13.20      7.31 o 
   8   5   2      418.07      405.63     13.87 o 
   9   5   2     1530.90     1550.73     26.64 o 
  10   5   2      900.30      947.61     14.42 o 
  11   5   2        5.28        5.63     10.92 o 
  12   5   2       26.45       28.58     12.28 o 
  13   5   2      324.77      317.95     17.31 o 
  14   5   2      918.84      952.48     23.25 o 
  15   5   2       88.59       89.90     20.89 o 
  16   5   2       88.70       78.96     22.23 o 
  17   5   2      476.02      484.17     26.23 o 
  18   5   2      249.31      243.29     25.78 o 
  19   5   2       47.23       57.59     33.41 o 
  20   5   2       16.86       14.51     33.89 o 
 -19   6   2        3.93       -4.43     27.39 o 
 -18   6   2        0.02       15.38     26.57 o 
 -17   6   2        2.20        1.56     25.17 o 
 -16   6   2       15.49       14.49     24.38 o 
 -15   6   2       50.35       41.31     22.96 o 
 -14   6   2       48.87       45.51     24.82 o 
 -13   6   2       10.20        8.83     15.89 o 
 -12   6   2       16.82       16.78     15.14 o 
 -11   6   2      103.47       92.61     16.75 o 
 -10   6   2        6.92        6.70     14.79 o 
  -9   6   2        3.19        6.60     12.08 o 
  -8   6   2        3.21       10.63     12.06 o 
  -7   6   2       23.08       26.62     11.62 o 
  -6   6   2        0.00       -0.85      9.17 o 
  -5   6   2      104.37      103.93      9.62 o 
  -4   6   2       10.92       10.56      9.28 o 
  -3   6   2       13.72       14.93      9.43 o 
  -2   6   2       36.14       23.96      9.96 o 
  -1   6   2       13.40       12.36      9.63 o 
   0   6   2       95.84       93.71     10.01 o 
   1   6   2        2.65       -3.67      9.60 o 
   2   6   2        0.60       -2.46     11.20 o 
   3   6   2       16.71       16.61     10.05 o 
   4   6   2        1.32        0.42      9.96 o 
   5   6   2        0.23        7.66     10.22 o 
   6   6   2       19.83        7.18      9.95 o 
   7   6   2        0.42        6.88     10.19 o 
   8   6   2        2.97        8.33     11.53 o 
   9   6   2       79.75       70.88     12.43 o 
  10   6   2       54.36       55.57     13.07 o 
  11   6   2       11.17        6.75     12.54 o 
  12   6   2       20.69       31.45     13.64 o 
  13   6   2        3.88        3.23     16.60 o 
  14   6   2        4.19       19.75     23.03 o 
  15   6   2       17.77       15.48     24.83 o 
  16   6   2        0.62       -4.07     22.35 o 
  17   6   2        0.93        8.28     23.72 o 
  18   6   2        0.95      -11.68     32.07 o 
  19   6   2       26.76       69.76     32.32 o 
 -17   7   2        8.22       10.31     35.01 o 
 -16   7   2       93.22       91.99     34.37 o 
 -15   7   2       49.43       41.19     46.32 o 
 -14   7   2       74.82       54.75     45.19 o 
 -13   7   2       39.80       38.74     42.00 o 
 -12   7   2      173.78      165.84     41.55 o 
 -11   7   2     1695.32     1669.61     42.52 o 
 -10   7   2      520.00      496.64     18.13 o 
  -9   7   2       46.91       30.37     15.19 o 
  -8   7   2      138.21      134.39     15.34 o 
  -7   7   2      415.23      445.87     16.74 o 
  -6   7   2      177.44      183.18     15.21 o 
  -5   7   2        4.14        4.53     11.39 o 
  -4   7   2      261.71      267.31     13.01 o 
  -3   7   2      707.33      701.45     18.03 o 
  -2   7   2     1271.38     1257.35     24.99 o 
  -1   7   2        1.23       -0.56     13.24 o 
   0   7   2       40.58       44.00     15.59 o 
   1   7   2      502.90      503.46     16.29 o 
   2   7   2      659.80      627.63     22.00 o 
   3   7   2       41.37       29.65     14.00 o 
   4   7   2      178.58      172.06     15.23 o 
   5   7   2      274.49      270.13     12.80 o 
   6   7   2     2503.31     2489.79     42.20 o 
   7   7   2        2.08        4.38     12.83 o 
   8   7   2      234.26      222.34     14.76 o 
   9   7   2      327.15      329.97     27.29 o 
  10   7   2       89.09      103.56     18.26 o 
  11   7   2      111.03      131.42     22.27 o 
  12   7   2        1.34        3.08     22.02 o 
  13   7   2      136.98      132.36     35.29 o 
  14   7   2      329.25      372.01     39.28 o 
  15   7   2       88.54       84.15     36.71 o 
  16   7   2       11.32        8.25     35.56 o 
  17   7   2      131.04      159.53     31.33 o 
 -16   8   2       31.30        0.76     34.06 o 
 -15   8   2       12.51       16.00     45.44 o 
 -14   8   2      176.03      213.94     46.79 o 
 -13   8   2      258.10      255.00     47.63 o 
 -12   8   2      261.32      283.23     45.15 o 
 -11   8   2      575.68      547.15     47.17 o 
 -10   8   2       91.27       84.62     24.52 o 
  -9   8   2      466.70      507.29     27.66 o 
  -8   8   2      257.23      241.69     22.49 o 
  -7   8   2       45.90       25.84     17.47 o 
  -6   8   2      303.76      316.77     15.48 o 
  -5   8   2      278.21      299.31     17.14 o 
  -4   8   2      855.29      870.92     19.18 o 
  -3   8   2       20.50       14.29     14.43 o 
  -2   8   2      117.56      124.06     15.12 o 
  -1   8   2     2363.70     2498.24     36.49 o 
   0   8   2       21.91       29.38     17.65 o 
   1   8   2       33.63       11.16     17.85 o 
   2   8   2      159.10      183.33     18.99 o 
   3   8   2      601.52      606.98     19.43 o 
   4   8   2      729.05      759.07     29.72 o 
   5   8   2       53.73       52.86     15.26 o 
   6   8   2      264.63      247.08     16.75 o 
   7   8   2      126.77      126.82     15.27 o 
   8   8   2      630.60      666.91     20.30 o 
   9   8   2       25.06       29.61     22.80 o 
  10   8   2      240.11      219.72     25.22 o 
  11   8   2      235.58      268.83     25.68 o 
  12   8   2      868.56      932.71     31.16 o 
  13   8   2       65.92       56.14     35.70 o 
 -13   9   2       37.87       37.63     44.90 o 
 -12   9   2      127.23       83.48     44.18 o 
 -11   9   2      396.12      353.80     48.42 o 
 -10   9   2      482.05      459.39     30.88 o 
  -9   9   2        0.13        1.83     26.49 o 
  -8   9   2       90.51       91.51     27.09 o 
  -7   9   2      189.04      196.15     27.99 o 
  -6   9   2      117.10      116.82     35.69 o 
  -5   9   2       75.64       78.29     22.74 o 
  -4   9   2      232.64      237.15     19.97 o 
  -3   9   2      218.28      205.37     27.90 o 
  -2   9   2      243.87      236.01     22.65 o 
  -1   9   2      366.27      306.99     22.99 o 
   0   9   2      221.76      216.45     25.94 o 
   1   9   2      561.98      580.65     25.67 o 
   2   9   2       98.69      110.59     24.14 o 
   3   9   2       17.24       26.52     23.43 o 
   4   9   2       49.91       48.67     24.07 o 
   5   9   2      237.89      279.32     25.41 o 
   6   9   2      716.73      695.61     53.06 o 
   7   9   2        5.19        9.28     23.13 o 
   8   9   2       28.70       32.10     23.04 o 
   9   9   2      331.55      329.38     28.10 o 
  10   9   2      155.99      153.55     26.84 o 
  11   9   2       20.66       31.26     36.56 o 
  12   9   2        2.81      -19.63     35.74 o 
 -10  10   2        5.70      -23.24     37.22 o 
  -9  10   2        0.44        8.92     36.36 o 
  -8  10   2        1.90       21.82     38.92 o 
  -7  10   2        6.63        6.32     37.73 o 
  -6  10   2        0.01        0.78     36.73 o 
  -5  10   2       40.29       39.90     24.28 o 
  -4  10   2        7.16       14.70     24.57 o 
  -3  10   2        7.55       -4.12     25.39 o 
  -2  10   2       10.01       -4.16     25.81 o 
  -1  10   2       14.89       10.78     25.91 o 
   0  10   2       42.91       51.27     27.15 o 
   1  10   2        1.09       13.38     26.49 o 
   2  10   2        0.06        0.75     26.52 o 
   3  10   2        4.90       -7.55     26.53 o 
   4  10   2        0.60      -12.91     26.04 o 
   5  10   2        0.05        4.66     26.49 o 
   6  10   2        6.60       14.92     25.60 o 
   7  10   2        0.14        5.80     24.78 o 
   8  10   2        2.36       13.93     39.45 o 
   9  10   2       43.08       32.08     39.46 o 
  10  10   2       27.63       41.97     39.17 o 
  -5  11   2        0.84      -19.21     42.92 o 
  -4  11   2       24.23       41.85     25.79 o 
  -3  11   2       48.68       35.86     28.01 o 
  -2  11   2      131.49      131.96     29.20 o 
  -1  11   2        1.36       11.63     27.48 o 
   0  11   2        5.49       -9.56     27.65 o 
   1  11   2       49.74       17.29     28.26 o 
   2  11   2       72.67       75.02     28.98 o 
   3  11   2        1.58       -6.82     27.91 o 
   4  11   2        4.78        4.54     27.67 o 
   5  11   2       16.40       -7.06     27.00 o 
 -22   1   3      792.91      855.87     32.19 o 
 -21   1   3      197.39      198.41     27.45 o 
 -20   1   3       52.56       67.74     20.89 o 
 -19   1   3       24.98       41.79     19.77 o 
 -18   1   3      782.94      803.28     22.66 o 
 -17   1   3      419.79      413.52     18.56 o 
 -16   1   3       19.92       24.75     14.09 o 
 -15   1   3       10.19       12.97     12.02 o 
 -14   1   3     1463.48     1480.59     22.15 o 
 -13   1   3      761.79      783.06     11.39 o 
 -12   1   3     2530.33     2512.19     41.75 o 
 -11   1   3      570.28      543.46     10.50 o 
 -10   1   3     5336.53     5504.30    116.23 o 
  -9   1   3     2650.27     2729.93     47.36 o 
  -8   1   3      383.80      395.33      7.84 o 
  -7   1   3      173.18      169.01      8.72 o 
  -6   1   3     1072.91      912.62     24.44 o 
  -5   1   3    10473.02    10930.74    128.70 o 
  -4   1   3       72.45       64.09      6.86 o 
  -3   1   3      824.61      837.32     12.51 o 
  -2   1   3     7789.15     7989.04    158.08 o 
  -1   1   3    12231.09    13535.40     35.91 o 
   0   1   3     1588.43     1651.20     22.65 o 
   1   1   3      344.41      369.39      6.05 o 
   2   1   3     1377.10     1326.00     12.45 o 
   3   1   3     7955.62     8020.26     80.74 o 
   4   1   3      729.49      718.44     20.58 o 
   5   1   3      855.24      952.38     11.91 o 
   6   1   3    13892.22    15797.13    218.70 o 
   7   1   3     4725.05     4794.95     73.57 o 
   8   1   3      407.86      393.53      9.87 o 
   9   1   3      169.55      201.80      6.68 o 
  10   1   3      700.32      739.51     17.96 o 
  11   1   3     1296.39     1352.45     16.44 o 
  12   1   3     1282.42     1241.02     14.95 o 
  13   1   3      194.29      166.61     10.73 o 
  14   1   3      600.58      621.77     14.40 o 
  15   1   3     1729.19     1777.31     36.24 o 
  16   1   3      741.63      701.61     24.10 o 
  17   1   3        0.65       -4.23     13.20 o 
  18   1   3       28.06       26.91     17.63 o 
  19   1   3      606.87      637.30     27.87 o 
  20   1   3      689.69      711.71     36.60 o 
  21   1   3        8.22        7.17     26.44 o 
  22   1   3       37.69       38.68     31.47 o 
 -22   2   3       21.74       37.19     28.26 o 
 -21   2   3        9.56       -3.65     28.28 o 
 -20   2   3      552.28      534.12     29.92 o 
 -19   2   3      295.43      288.35     29.46 o 
 -18   2   3       19.73       32.86     24.22 o 
 -17   2   3      590.78      572.07     23.68 o 
 -16   2   3      874.35      859.29     19.21 o 
 -15   2   3     1314.95     1309.45     23.90 o 
 -14   2   3      155.62      160.14     10.94 o 
 -13   2   3      110.30      108.66     11.64 o 
 -12   2   3     2759.63     2733.24     26.96 o 
 -11   2   3       75.72       84.97      8.77 o 
 -10   2   3      814.74      810.94     12.23 o 
  -9   2   3      108.74      120.63      8.84 o 
  -8   2   3     4812.93     4735.81     40.07 o 
  -7   2   3     5020.34     4817.49     56.83 o 
  -6   2   3      211.44      171.88      7.90 o 
  -5   2   3     2266.87     2550.45     44.50 o 
  -4   2   3     5900.96     5878.75     84.15 o 
  -3   2   3    10608.57    10523.91     96.70 o 
  -2   2   3      950.39      993.70     27.87 o 
  -1   2   3      184.40      208.69      5.64 o 
   0   2   3     4785.71     4543.67     91.75 o 
   1   2   3    13467.72    13308.33    162.90 o 
   2   2   3     1051.53      982.98     19.46 o 
   3   2   3       66.16       66.80      7.39 o 
   4   2   3     1944.43     1916.28     16.84 o 
   5   2   3    13498.40    14556.48    185.46 o 
   6   2   3     1302.93     1293.03     27.14 o 
   7   2   3      802.19      866.36     11.94 o 
   8   2   3     2353.31     2361.24     41.38 o 
   9   2   3     5816.59     5726.49     32.70 o 
  10   2   3     2236.07     2184.22     24.11 o 
  11   2   3        4.29        9.01      6.97 o 
  12   2   3     3775.93     3497.86     48.60 o 
  13   2   3     2810.86     2979.50     42.39 o 
  14   2   3     1433.84     1445.09     22.63 o 
  15   2   3       60.49       70.12     15.50 o 
  16   2   3     1028.68     1069.30     23.18 o 
  17   2   3      499.65      460.34     19.48 o 
  18   2   3      541.08      549.14     34.24 o 
  19   2   3        1.61       11.32     24.24 o 
  20   2   3      330.80      332.60     42.85 o 
  21   2   3      643.29      667.45     37.46 o 
  22   2   3      645.17      641.28     37.61 o 
 -21   3   3      231.23      233.39     29.74 o 
 -20   3   3       67.66       68.05     27.62 o 
 -19   3   3       11.50        7.03     27.04 o 
 -18   3   3      597.77      660.55     33.44 o 
 -17   3   3      405.06      415.61     26.01 o 
 -16   3   3       70.29       59.48     16.60 o 
 -15   3   3        5.44        3.00     14.20 o 
 -14   3   3     1202.72     1168.19     21.03 o 
 -13   3   3      517.41      522.51     13.03 o 
 -12   3   3     2203.45     2194.11     22.11 o 
 -11   3   3      279.32      263.75     10.53 o 
 -10   3   3     4121.44     3974.43     39.87 o 
  -9   3   3     2066.00     2022.96     25.93 o 
  -8   3   3      376.22      390.53     15.01 o 
  -7   3   3      119.28      126.90      9.42 o 
  -6   3   3      888.11      831.46     11.74 o 
  -5   3   3     7141.82     7276.43    121.39 o 
  -4   3   3      251.47      240.46      7.89 o 
  -3   3   3      408.78      400.91      6.81 o 
  -2   3   3     2901.47     2982.69     48.10 o 
  -1   3   3     8921.07     8872.47     88.65 o 
   0   3   3      699.22      682.00     16.58 o 
   1   3   3       35.00       27.94      5.56 o 
   2   3   3     1022.14      993.29     18.50 o 
   3   3   3     5188.59     5173.91    122.09 o 
   4   3   3      903.68      931.53     15.12 o 
   5   3   3      375.21      395.50      7.17 o 
   6   3   3     8004.24     8740.57     49.93 o 
   7   3   3     2724.31     2762.61     32.73 o 
   8   3   3      466.05      444.38      8.84 o 
   9   3   3       63.56       74.60      7.26 o 
  10   3   3      973.18      960.13     17.51 o 
  11   3   3      753.25      767.69     15.17 o 
  12   3   3      979.97      953.46     17.57 o 
  13   3   3      234.53      204.56     13.68 o 
  14   3   3      661.87      676.22     21.09 o 
  15   3   3     1351.63     1345.76     23.87 o 
  16   3   3      559.28      540.17     19.33 o 
  17   3   3        3.18      -14.33     19.95 o 
  18   3   3       36.67       29.01     23.43 o 
  19   3   3      513.10      586.90     28.30 o 
  20   3   3      471.40      486.49     35.97 o 
  21   3   3        3.96       15.79     33.16 o 
 -21   4   3        3.35       -4.79     28.93 o 
 -20   4   3        0.44        6.57     28.18 o 
 -19   4   3        4.48        7.84     27.45 o 
 -18   4   3        4.48       18.04     26.52 o 
 -17   4   3        7.87       -1.30     24.60 o 
 -16   4   3        0.33       11.19     23.23 o 
 -15   4   3       29.38       26.02     14.82 o 
 -14   4   3        0.35      -11.95     12.31 o 
 -13   4   3       16.63       22.16     11.40 o 
 -12   4   3      112.29      102.57     12.42 o 
 -11   4   3       65.13       64.68     11.43 o 
 -10   4   3       49.02       42.96     10.52 o 
  -9   4   3        1.31       -8.18      9.62 o 
  -8   4   3        3.77        3.36      7.51 o 
  -7   4   3       10.84       12.48      7.39 o 
  -6   4   3       42.89       39.99      6.69 o 
  -5   4   3       54.05       57.05      7.28 o 
  -4   4   3        3.93        6.97      6.75 o 
  -3   4   3       35.36       40.84      5.92 o 
  -2   4   3      152.68      154.49      5.57 o 
  -1   4   3       96.74      103.42      6.18 o 
   0   4   3      115.08      119.90      6.16 o 
   1   4   3        3.94        6.97      5.09 o 
   2   4   3       10.99        8.78      6.26 o 
   3   4   3        0.11        4.70      6.57 o 
   4   4   3       20.60       19.55      5.92 o 
   5   4   3        3.01        1.67      6.19 o 
   6   4   3       22.37       31.11      6.43 o 
   7   4   3        0.28        2.17      6.87 o 
   8   4   3        3.44        0.42      7.58 o 
   9   4   3       76.39       80.88      7.78 o 
  10   4   3        1.05        5.64      9.26 o 
  11   4   3       23.06       27.92     10.67 o 
  12   4   3        3.32       -2.16     11.40 o 
  13   4   3        8.59        7.61     14.39 o 
  14   4   3        0.40        1.21     14.30 o 
  15   4   3        3.43        5.13     15.54 o 
  16   4   3        4.71       19.77     19.19 o 
  17   4   3       12.40       16.88     22.25 o 
  18   4   3        2.81        9.26     30.49 o 
  19   4   3        8.58       15.80     32.32 o 
  20   4   3       15.34       15.87     34.13 o 
  21   4   3        1.65        5.52     33.26 o 
 -20   5   3       12.49       30.15     28.37 o 
 -19   5   3       17.12        3.91     28.36 o 
 -18   5   3      366.54      418.33     29.60 o 
 -17   5   3      169.93      183.68     27.15 o 
 -16   5   3        1.63        4.63     24.31 o 
 -15   5   3        5.96       13.16     16.48 o 
 -14   5   3      557.21      575.35     17.53 o 
 -13   5   3      297.67      300.56     16.56 o 
 -12   5   3     1078.77     1050.74     38.58 o 
 -11   5   3      363.16      361.41     13.82 o 
 -10   5   3     2075.21     2050.47     22.50 o 
  -9   5   3      900.40      878.51     15.27 o 
  -8   5   3      113.73      112.08      8.82 o 
  -7   5   3       86.91       82.28      7.90 o 
  -6   5   3      517.61      500.12     11.27 o 
  -5   5   3     2747.85     2746.28     40.98 o 
  -4   5   3       45.67       42.24      7.28 o 
  -3   5   3       58.64       54.13      6.39 o 
  -2   5   3     2160.96     2245.47     32.89 o 
  -1   5   3     2117.95     2132.49     22.79 o 
   0   5   3      460.89      477.11     11.13 o 
   1   5   3       90.01       96.68      9.27 o 
   2   5   3      844.68      825.55     21.32 o 
   3   5   3     2272.20     2239.10     41.67 o 
   4   5   3      347.06      347.76     11.92 o 
   5   5   3      253.15      275.11      8.37 o 
   6   5   3     3635.22     3838.65     66.15 o 
   7   5   3     1605.29     1599.39     20.53 o 
   8   5   3      150.21      139.29      9.19 o 
   9   5   3       39.84       44.91      9.05 o 
  10   5   3      129.39      132.56     11.69 o 
  11   5   3      567.12      562.81     14.68 o 
  12   5   3      611.44      613.14     15.45 o 
  13   5   3       85.75       70.41     15.82 o 
  14   5   3      176.62      186.26     17.63 o 
  15   5   3      751.13      789.60     28.56 o 
  16   5   3      338.21      337.72     31.02 o 
  17   5   3        4.69       12.37     31.63 o 
  18   5   3        7.74       23.41     31.51 o 
  19   5   3      267.25      279.48     35.18 o 
  20   5   3      344.03      330.50     36.65 o 
 -19   6   3      123.62      161.49     28.09 o 
 -18   6   3        3.03       27.35     26.71 o 
 -17   6   3      240.54      225.43     26.94 o 
 -16   6   3      257.18      248.63     26.24 o 
 -15   6   3      479.77      485.81     26.05 o 
 -14   6   3       27.65       21.84     25.73 o 
 -13   6   3       36.71       31.22     15.95 o 
 -12   6   3      836.52      815.43     27.59 o 
 -11   6   3       21.94       21.34     16.50 o 
 -10   6   3      278.37      259.26     17.45 o 
  -9   6   3       39.93       33.27     13.29 o 
  -8   6   3     1314.49     1278.57     31.39 o 
  -7   6   3     1341.02     1374.26     20.71 o 
  -6   6   3       79.14       73.93     11.71 o 
  -5   6   3      362.30      354.74     10.77 o 
  -4   6   3     1510.27     1533.88     28.79 o 
  -3   6   3     2168.90     2126.48     36.16 o 
  -2   6   3      578.74      628.80     13.33 o 
  -1   6   3      157.02      164.56      9.14 o 
   0   6   3     1165.18     1130.85     15.31 o 
   1   6   3     2486.96     2400.63     23.48 o 
   2   6   3      365.83      343.12     13.47 o 
   3   6   3        4.77        6.27     11.70 o 
   4   6   3      751.10      778.35     16.93 o 
   5   6   3     2795.71     2879.26     52.78 o 
   6   6   3      495.88      498.43     13.93 o 
   7   6   3      234.24      239.12     12.29 o 
   8   6   3      763.06      763.83     23.34 o 
   9   6   3     1701.33     1758.51     39.39 o 
  10   6   3      624.42      675.74     30.25 o 
  11   6   3        2.25        2.77     13.54 o 
  12   6   3     1309.79     1285.24     35.10 o 
  13   6   3      866.87      915.14     32.92 o 
  14   6   3      459.09      451.83     36.63 o 
  15   6   3       25.59       30.45     35.36 o 
  16   6   3      405.03      467.31     32.37 o 
  17   6   3      129.49      141.14     49.78 o 
  18   6   3      182.91      186.60     33.10 o 
  19   6   3        1.19      -21.53     32.08 o 
 -17   7   3      148.82      146.14     36.74 o 
 -16   7   3       46.03       27.63     34.50 o 
 -15   7   3        0.61       -8.66     48.45 o 
 -14   7   3      360.27      361.11     51.28 o 
 -13   7   3       85.05       78.86     44.30 o 
 -12   7   3      788.69      737.84     50.51 o 
 -11   7   3       38.39       33.90     26.64 o 
 -10   7   3     1230.15     1187.11     29.51 o 
  -9   7   3      547.37      538.50     24.37 o 
  -8   7   3      104.61       83.79     15.05 o 
  -7   7   3       23.11       19.32     14.47 o 
  -6   7   3      228.85      229.87     16.40 o 
  -5   7   3     1517.40     1597.44     26.05 o 
  -4   7   3       73.77       70.34     11.78 o 
  -3   7   3       60.79       67.77     11.62 o 
  -2   7   3      446.08      453.08     15.02 o 
  -1   7   3     2140.49     2176.87     34.73 o 
   0   7   3      213.25      206.15     16.44 o 
   1   7   3       73.55       77.05     13.94 o 
   2   7   3      203.37      202.36     15.19 o 
   3   7   3      868.16      844.86     20.82 o 
   4   7   3      314.82      297.43     18.17 o 
   5   7   3       36.87       32.42     12.59 o 
   6   7   3     1708.81     1722.29     57.34 o 
   7   7   3      514.48      525.23     23.14 o 
   8   7   3      198.48      191.05     14.12 o 
   9   7   3        3.79       10.81     13.79 o 
  10   7   3      369.15      381.09     21.23 o 
  11   7   3       86.58       73.98     21.64 o 
  12   7   3      249.22      238.78     33.93 o 
  13   7   3      131.26      113.49     32.32 o 
  15   7   3      384.19      380.82     37.20 o 
  16   7   3      156.51      173.91     36.90 o 
  17   7   3        4.11        1.84     29.80 o 
 -15   8   3       26.27       41.95     47.80 o 
 -14   8   3        0.51       34.09     46.84 o 
 -13   8   3       21.33      -15.94     45.63 o 
 -12   8   3      123.98       81.47     47.41 o 
 -11   8   3       66.74       41.07     44.18 o 
 -10   8   3       37.09       48.98     41.49 o 
  -9   8   3        1.25       13.69     23.38 o 
  -8   8   3        1.89        3.05     21.23 o 
  -7   8   3        8.81        7.69     16.99 o 
  -6   8   3       23.64        7.54     17.11 o 
  -5   8   3       30.81       19.89     13.67 o 
  -4   8   3        2.10       -0.07     14.98 o 
  -3   8   3       24.95       11.60     14.52 o 
  -2   8   3       62.52       42.13     14.57 o 
  -1   8   3       80.23       65.50     16.27 o 
   0   8   3       62.04       69.31     17.58 o 
   1   8   3        7.20       10.05     17.43 o 
   2   8   3        5.31        6.23     18.59 o 
   3   8   3        0.04       -2.63     16.04 o 
   4   8   3       12.15       14.67     16.05 o 
   5   8   3        0.39       -2.46     15.67 o 
   6   8   3       14.75       25.24     16.88 o 
   7   8   3        0.19        3.02     14.73 o 
   8   8   3        0.44       -3.33     16.80 o 
   9   8   3       79.43       98.31     19.73 o 
  10   8   3        1.53        3.46     34.50 o 
  11   8   3       26.74       46.87     35.07 o 
  12   8   3        9.80        2.36     34.57 o 
  13   8   3       10.71      -12.65     35.29 o 
 -13   9   3       29.80        8.57     46.91 o 
 -12   9   3      269.03      204.70     50.12 o 
 -11   9   3       98.72      102.54     45.92 o 
 -10   9   3      366.88      372.62     49.14 o 
  -9   9   3      130.58      122.08     27.79 o 
  -8   9   3        7.24        4.09     26.56 o 
  -7   9   3       12.40       21.72     26.62 o 
  -6   9   3       66.46       24.25     35.82 o 
  -5   9   3      354.67      354.87     24.75 o 
  -4   9   3        1.26       22.54     21.96 o 
  -3   9   3        0.51       11.62     22.42 o 
  -2   9   3      399.56      388.40     23.22 o 
  -1   9   3      187.08      203.37     22.57 o 
   0   9   3      113.97       76.56     23.97 o 
   1   9   3       32.47       23.29     21.83 o 
   2   9   3      158.36      170.86     24.71 o 
   3   9   3      228.29      247.61     25.81 o 
   4   9   3       50.56       31.31     24.38 o 
   5   9   3       57.85       56.60     24.66 o 
   6   9   3      658.12      605.62     28.89 o 
   7   9   3      205.70      184.23     25.64 o 
   8   9   3       24.98       60.30     24.11 o 
   9   9   3        1.12       15.07     37.01 o 
  10   9   3        2.17       -7.62     36.48 o 
  11   9   3       72.02       60.47     37.47 o 
  12   9   3      114.41      112.42     39.49 o 
  13   9   3       24.30       41.96     37.47 o 
 -10  10   3       51.80       49.86     46.84 o 
  -9  10   3        4.65       -0.51     37.47 o 
  -8  10   3      157.87      125.26     38.63 o 
  -7  10   3      117.48      103.25     38.99 o 
  -6  10   3        2.20       27.62     37.79 o 
  -5  10   3       83.77       66.97     38.86 o 
  -4  10   3      168.04      170.03     26.55 o 
  -3  10   3      178.17      170.86     26.26 o 
  -2  10   3      129.04      102.82     26.59 o 
  -1  10   3       64.51       60.17     27.16 o 
   0  10   3      117.26       92.56     26.97 o 
   1  10   3      187.69      234.46     28.71 o 
   2  10   3       21.17       19.94     27.16 o 
   3  10   3        2.25        1.08     26.31 o 
   4  10   3       76.09       71.25     26.72 o 
   5  10   3      242.81      220.23     34.65 o 
   6  10   3       51.91       49.50     26.71 o 
   7  10   3       61.71       49.56     26.11 o 
   8  10   3      110.92      127.21     26.44 o 
   9  10   3      208.46      112.21     41.46 o 
  10  10   3       47.22       92.18     41.44 o 
  -4  11   3        2.86      -16.47     40.88 o 
  -3  11   3        4.23       -6.95     27.05 o 
  -2  11   3       18.31        3.66     36.62 o 
  -1  11   3      328.62      301.35     30.48 o 
   0  11   3       18.92       10.76     27.84 o 
   1  11   3       33.32        8.42     28.88 o 
   2  11   3        9.56       13.91     27.50 o 
   3  11   3       68.57       77.46     28.62 o 
   4  11   3       43.91       47.05     27.78 o 
 -22   0   4       19.31       20.06     31.30 o 
 -21   0   4      773.56      759.27     36.62 o 
 -20   0   4       29.38       45.09     29.77 o 
 -19   0   4      254.89      255.26     30.45 o 
 -18   0   4      810.03      810.61     28.44 o 
 -17   0   4       69.94       79.51     22.29 o 
 -16   0   4      244.11      240.60     30.14 o 
 -15   0   4      841.28      819.02     28.52 o 
 -14   0   4     1717.46     1724.12     46.36 o 
 -13   0   4     1302.75     1181.33     55.05 o 
 -12   0   4      160.42      180.61     15.42 o 
 -11   0   4       17.69       17.31     11.59 o 
 -10   0   4     3499.72     3410.39     39.55 o 
  -9   0   4     2994.81     2716.45     30.87 o 
  -8   0   4      373.51      379.44     14.85 o 
  -7   0   4     3410.38     3506.86    104.55 o 
  -6   0   4     1028.28      763.64     21.09 o 
  -5   0   4    17507.02    19044.04     47.72 o 
  -4   0   4     7615.73     8160.17     32.65 o 
  -3   0   4     8706.17     8576.32    724.95 o 
  -2   0   4     3836.21     3864.47    134.44 o 
  -1   0   4    11458.80    12231.33     53.99 o 
   0   0   4     2007.68     2047.46     42.48 o 
   1   0   4    14172.50    15606.27     49.15 o 
   2   0   4     5014.21     5386.70     35.39 o 
   3   0   4     6816.91     6973.94    111.35 o 
   4   0   4     8220.74     8863.95     44.24 o 
   5   0   4     1433.83     1430.28     21.02 o 
   6   0   4     6982.43     6891.11    278.68 o 
   7   0   4     6053.36     6013.45    151.54 o 
   8   0   4     1396.12     1351.93     34.95 o 
   9   0   4      185.82      189.37      9.93 o 
  10   0   4     6526.73     6586.05    134.05 o 
  11   0   4     3568.46     3809.87     79.14 o 
  12   0   4       21.79       63.36     13.64 o 
  13   0   4       27.64       25.62     14.40 o 
  14   0   4     2451.97     2651.98     67.25 o 
  15   0   4     2514.64     2683.85     48.52 o 
  16   0   4      238.17      177.59     19.17 o 
  17   0   4        2.06       14.38     19.62 o 
  18   0   4      307.03      334.26     27.59 o 
  19   0   4      494.29      492.52     30.46 o 
  20   0   4      301.71      310.92     30.29 o 
  21   0   4        2.24      -10.24     35.50 o 
 -22   1   4      174.61      146.17     28.45 o 
 -21   1   4      256.61      284.24     23.12 o 
 -20   1   4      276.74      254.72     24.61 o 
 -19   1   4      344.11      316.18     21.64 o 
 -18   1   4        1.86       -3.73     18.97 o 
 -17   1   4      390.72      391.54     18.54 o 
 -16   1   4      313.21      303.01     15.57 o 
 -15   1   4      856.67      846.89     20.34 o 
 -14   1   4        3.01        9.83     10.65 o 
 -13   1   4      799.30      777.80     21.37 o 
 -12   1   4     2743.29     2601.12     26.52 o 
 -11   1   4     1080.97     1080.33     31.77 o 
 -10   1   4        1.17        1.85      6.93 o 
  -9   1   4     1803.28     1766.94     22.81 o 
  -8   1   4     2549.30     2637.64     52.60 o 
  -7   1   4     1049.72      983.16     16.31 o 
  -6   1   4     2144.40     2266.38     24.91 o 
  -5   1   4     6089.19     6374.61    107.28 o 
  -4   1   4     2690.58     2493.74     16.21 o 
  -3   1   4      625.02      547.86     12.44 o 
  -2   1   4      944.99      855.92     20.96 o 
  -1   1   4     1913.87     1920.69     24.47 o 
   0   1   4     4856.57     5192.97     35.57 o 
   1   1   4     7966.72     8256.93     81.10 o 
   2   1   4     3060.30     3257.00     56.06 o 
   3   1   4      863.47      845.77     20.40 o 
   4   1   4     2766.99     2797.19     19.15 o 
   5   1   4     7373.58     7851.52    215.20 o 
   6   1   4      103.19      154.16     12.54 o 
   7   1   4      811.25      873.43     17.75 o 
   8   1   4     1681.73     1653.30     22.50 o 
   9   1   4     4042.50     4048.44     55.31 o 
  10   1   4      841.29      836.84     16.62 o 
  11   1   4        7.43        4.50      7.33 o 
  12   1   4     1327.20     1344.88     20.53 o 
  13   1   4     2300.41     2191.26     48.41 o 
  14   1   4      415.03      442.01     14.40 o 
  15   1   4      101.18      125.54     12.24 o 
  16   1   4     1167.99     1152.63     23.24 o 
  17   1   4      639.72      622.08     16.00 o 
  18   1   4      825.07      883.56     27.67 o 
  19   1   4       13.39       10.12     28.82 o 
  20   1   4      749.40      827.41     69.73 o 
  21   1   4      288.74      304.56     32.79 o 
  22   1   4       85.09       90.42     39.73 o 
 -22   2   4        0.53       17.40     27.37 o 
 -21   2   4        1.12      -10.32     27.41 o 
 -20   2   4        2.51       21.59     26.43 o 
 -19   2   4        0.90      -23.58     25.33 o 
 -18   2   4        1.18       -4.61     23.99 o 
 -17   2   4        2.69       17.45     22.54 o 
 -16   2   4        0.85       -3.19     14.52 o 
 -15   2   4        1.74       -2.95     12.20 o 
 -14   2   4        0.76        2.18     11.02 o 
 -13   2   4        3.92       12.78     12.03 o 
 -12   2   4       48.13       37.07      9.55 o 
 -11   2   4        0.87       -0.25      9.51 o 
 -10   2   4       26.94       24.58      9.31 o 
  -9   2   4        1.79        0.07      8.71 o 
  -8   2   4        1.80        0.81      7.87 o 
  -7   2   4        1.84        9.14      8.29 o 
  -6   2   4        3.22        1.49      7.24 o 
  -5   2   4        0.06        2.38      7.83 o 
  -4   2   4        3.59        4.45      5.24 o 
  -3   2   4       21.80       24.68      5.17 o 
  -2   2   4       23.61       22.58      5.18 o 
  -1   2   4      107.87      109.48      5.91 o 
   0   2   4       27.61       24.44      5.31 o 
   1   2   4        1.39       -1.27      5.63 o 
   2   2   4        0.82       -5.11      6.00 o 
   3   2   4       16.83       26.91      8.09 o 
   4   2   4        5.89        4.99      8.40 o 
   5   2   4       14.68       20.50      6.23 o 
   6   2   4       26.93       29.14      5.61 o 
   7   2   4       18.17       22.21      7.66 o 
   8   2   4        1.98       -1.65      6.91 o 
   9   2   4       14.95       15.38      6.58 o 
  10   2   4        0.78       -2.63      7.00 o 
  11   2   4        1.59       -4.35      8.36 o 
  12   2   4        4.11       -6.13      8.87 o 
  13   2   4        3.19       -0.45     11.01 o 
  14   2   4        1.46        9.20     14.01 o 
  15   2   4        1.21        6.65     14.74 o 
  16   2   4        0.16       -3.07     16.29 o 
  17   2   4       10.02        3.26     18.41 o 
  18   2   4        2.07       -0.42     29.09 o 
  19   2   4        0.25        0.00     30.45 o 
  20   2   4        0.13        5.46     31.37 o 
  21   2   4        0.28       -1.30     32.69 o 
  22   2   4        0.18       -6.00     32.56 o 
 -21   3   4      211.08      226.93     29.27 o 
 -20   3   4      169.37      159.17     28.79 o 
 -19   3   4      245.27      221.40     28.44 o 
 -18   3   4       11.18        3.80     25.49 o 
 -17   3   4      352.14      360.24     20.26 o 
 -16   3   4      143.58      164.69     15.86 o 
 -15   3   4      557.24      555.29     17.33 o 
 -14   3   4        3.20        0.56     12.35 o 
 -13   3   4      749.94      765.38     15.93 o 
 -12   3   4     2047.49     2065.65     34.46 o 
 -11   3   4      649.50      662.41     15.87 o 
 -10   3   4        0.56        3.49      9.05 o 
  -9   3   4     1460.10     1481.83     29.54 o 
  -8   3   4     1555.52     1558.03     23.33 o 
  -7   3   4      557.66      535.90     12.59 o 
  -6   3   4     1185.53     1232.43     13.56 o 
  -5   3   4     4311.39     4468.26     86.92 o 
  -4   3   4     1678.08     1604.48     21.54 o 
  -3   3   4      698.26      608.82     15.23 o 
  -2   3   4      512.95      428.35     13.71 o 
  -1   3   4      914.57      934.60     15.19 o 
   0   3   4     2383.08     2343.53     42.73 o 
   1   3   4     4858.52     4931.07     55.89 o 
   2   3   4     1189.88     1198.16     22.63 o 
   3   3   4      632.27      592.06     11.81 o 
   4   3   4     2230.36     2208.99     35.27 o 
   5   3   4     4535.64     4665.36     45.87 o 
   6   3   4       35.24       60.89      6.18 o 
   7   3   4      541.98      594.99     13.39 o 
   8   3   4     1140.45     1085.77     12.74 o 
   9   3   4     2477.61     2505.53     30.48 o 
  10   3   4      737.13      717.26     11.96 o 
  11   3   4        8.20        7.85      9.88 o 
  12   3   4      926.48      905.35     21.23 o 
  13   3   4     1459.03     1365.10     21.80 o 
  14   3   4      362.73      380.86     14.93 o 
  15   3   4       57.99       41.75     15.35 o 
  16   3   4      780.32      802.41     23.98 o 
  17   3   4      495.79      484.53     45.14 o 
  18   3   4      694.65      775.14     46.53 o 
  19   3   4        9.01        5.25     31.53 o 
  20   3   4      497.74      511.86     50.01 o 
  21   3   4      218.20      243.70     34.73 o 
 -20   4   4       22.40       27.15     28.10 o 
 -19   4   4      156.51      177.99     28.22 o 
 -18   4   4      468.46      488.16     29.42 o 
 -17   4   4       30.33       17.22     25.03 o 
 -16   4   4      152.83      160.73     18.06 o 
 -15   4   4      533.31      537.08     17.73 o 
 -14   4   4      937.86      999.97     28.45 o 
 -13   4   4      759.47      778.95     25.79 o 
 -12   4   4       92.80       81.04     11.73 o 
 -11   4   4       18.31       17.97     11.54 o 
 -10   4   4     1832.68     1840.96     18.53 o 
  -9   4   4     1593.64     1540.84     26.05 o 
  -8   4   4      135.47      140.98      9.95 o 
  -7   4   4     1662.64     1637.00     12.92 o 
  -6   4   4      850.70      755.80     20.08 o 
  -5   4   4     7376.54     7499.31     79.39 o 
  -4   4   4     2516.48     2537.84     31.55 o 
  -3   4   4     2678.91     2653.59     30.42 o 
  -2   4   4     2408.80     2400.99     25.89 o 
  -1   4   4     4254.37     4296.53     48.65 o 
   0   4   4      757.69      753.48     10.72 o 
   1   4   4     3872.76     3926.90     45.61 o 
   2   4   4     2193.65     2030.38     15.03 o 
   3   4   4     3139.56     3033.80     30.42 o 
   4   4   4     2575.39     2581.56     27.07 o 
   5   4   4      628.61      640.87     12.75 o 
   6   4   4     3408.75     3461.58     38.89 o 
   7   4   4     3585.84     3639.11     58.67 o 
   8   4   4      802.46      810.85     12.43 o 
   9   4   4      106.16      103.97      8.68 o 
  10   4   4     3141.96     3108.98     34.97 o 
  11   4   4     1936.36     1957.28     37.34 o 
  12   4   4       12.48       19.98     11.69 o 
  13   4   4       10.98       11.63     12.29 o 
  14   4   4     1342.95     1375.30     27.75 o 
  15   4   4     1516.74     1543.67     33.54 o 
  16   4   4      124.15      115.10     28.43 o 
  17   4   4        1.15       17.99     28.94 o 
  18   4   4      155.70      166.06     31.65 o 
  19   4   4      245.56      240.64     34.39 o 
  20   4   4      199.36      196.48     34.94 o 
 -20   5   4      161.68      143.85     29.16 o 
 -19   5   4      174.79      158.18     29.57 o 
 -18   5   4        0.86       -8.29     26.85 o 
 -17   5   4      177.98      164.32     26.94 o 
 -16   5   4      216.28      212.69     25.40 o 
 -15   5   4      397.42      399.49     32.25 o 
 -14   5   4        0.52       -2.06     14.46 o 
 -13   5   4      207.68      222.08     14.09 o 
 -12   5   4     1304.31     1270.22     19.85 o 
 -11   5   4      626.31      621.28     20.17 o 
 -10   5   4        3.74       -0.90     12.08 o 
  -9   5   4      559.33      563.26     13.64 o 
  -8   5   4     1040.83     1045.42     19.51 o 
  -7   5   4      568.61      556.72     12.27 o 
  -6   5   4      479.24      474.59     11.73 o 
  -5   5   4     1451.15     1442.76     21.50 o 
  -4   5   4     1140.15     1120.51     23.56 o 
  -3   5   4      596.78      567.07     10.53 o 
  -2   5   4      408.59      376.06      8.13 o 
  -1   5   4      636.94      671.30      8.64 o 
   0   5   4     1515.37     1550.82     18.55 o 
   1   5   4     1732.45     1766.69     17.35 o 
   2   5   4      693.13      696.34     13.33 o 
   3   5   4      305.50      284.72     10.51 o 
   4   5   4     1111.77     1114.25     20.57 o 
   5   5   4     2702.70     2758.46     37.82 o 
   6   5   4        6.19       10.97      7.55 o 
   7   5   4      252.70      273.61     11.06 o 
   8   5   4      724.99      741.83     12.13 o 
   9   5   4     1717.78     1748.08     33.11 o 
  10   5   4      247.82      243.95     10.68 o 
  11   5   4        5.41        4.46     11.89 o 
  12   5   4      527.47      548.44     17.84 o 
  13   5   4     1339.32     1300.38     34.97 o 
  14   5   4      154.61      166.27     21.25 o 
  15   5   4       71.20       57.11     35.22 o 
  16   5   4      593.08      624.64     32.82 o 
  17   5   4      293.48      286.55     33.04 o 
  18   5   4      371.08      411.74     34.50 o 
  19   5   4       12.34       40.45     32.48 o 
  20   5   4      387.41      391.12     36.77 o 
 -18   6   4        3.92       -7.13     27.71 o 
 -17   6   4        8.86       41.69     25.85 o 
 -16   6   4        2.38       12.44     24.51 o 
 -15   6   4        5.65       11.24     23.83 o 
 -14   6   4        2.90       18.74     21.76 o 
 -13   6   4       18.32       -6.34     19.26 o 
 -12   6   4      166.90      144.50     18.73 o 
 -11   6   4        1.15       -4.16     18.60 o 
 -10   6   4       88.10       89.29     16.02 o 
  -9   6   4        2.82       -5.78     14.60 o 
  -8   6   4        7.71       12.84     11.76 o 
  -7   6   4        3.13        6.84     11.27 o 
  -6   6   4        5.55        2.31     10.97 o 
  -5   6   4        0.26        4.44      8.84 o 
  -4   6   4        6.16       -3.49      8.44 o 
  -3   6   4       40.37       37.76      8.37 o 
  -2   6   4       27.85       23.55      8.25 o 
  -1   6   4      188.75      192.47     11.35 o 
   0   6   4       18.60       15.83      8.73 o 
   1   6   4        2.76       -0.38     10.01 o 
   2   6   4        0.21       -3.15     11.55 o 
   3   6   4       27.88       29.90     12.48 o 
   4   6   4        5.32        1.88     10.22 o 
   5   6   4       14.43       16.20     10.63 o 
   6   6   4       62.36       62.41     11.38 o 
   7   6   4       30.27       38.50     11.69 o 
   8   6   4        3.72       12.10     10.26 o 
   9   6   4       40.78       32.52     12.45 o 
  10   6   4        4.78       -0.41     12.87 o 
  11   6   4       13.87        6.16     16.74 o 
  12   6   4       19.39       11.22     17.22 o 
  13   6   4        8.37       11.16     19.11 o 
  14   6   4        5.49       12.78     33.19 o 
  15   6   4        3.31       11.17     35.55 o 
  16   6   4        0.88       25.20     37.22 o 
  17   6   4       34.02       29.69     30.80 o 
  18   6   4        7.53      -33.31     31.50 o 
 -17   7   4      133.08      128.22     37.94 o 
 -16   7   4       19.26       18.42     34.70 o 
 -15   7   4      110.18       86.53     33.94 o 
 -14   7   4        1.15       19.99     47.80 o 
 -13   7   4      185.18      209.91     48.66 o 
 -12   7   4      636.59      583.75     50.81 o 
 -11   7   4      128.64      127.29     27.24 o 
 -10   7   4        7.25        4.07     19.43 o 
  -9   7   4      417.55      421.73     17.62 o 
  -8   7   4      337.52      349.08     21.04 o 
  -7   7   4      115.21      106.77     15.49 o 
  -6   7   4      195.23      180.26     15.36 o 
  -5   7   4      885.36      854.67     17.80 o 
  -4   7   4      227.06      260.61     13.34 o 
  -3   7   4      248.28      266.33     12.88 o 
  -2   7   4       18.88       18.20     12.44 o 
  -1   7   4      170.29      168.31     11.38 o 
   0   7   4      485.57      511.09     15.60 o 
   1   7   4     1141.52     1161.43     31.88 o 
   2   7   4      129.98      119.81     14.41 o 
   3   7   4      100.13      108.78     14.68 o 
   4   7   4      415.65      420.47     17.20 o 
   5   7   4      970.84      975.59     34.29 o 
   6   7   4       20.20       14.44     12.76 o 
   7   7   4      142.68      131.31     13.79 o 
   8   7   4      276.86      246.45     22.07 o 
   9   7   4      464.57      466.13     19.91 o 
  10   7   4      216.96      184.11     26.55 o 
  11   7   4        8.78        8.12     32.07 o 
  12   7   4      190.50      193.71     34.36 o 
  13   7   4      368.01      407.81     37.40 o 
  15   7   4       16.16       11.18     34.67 o 
  16   7   4      184.35      155.05     37.51 o 
  17   7   4      152.72      175.83     30.91 o 
 -15   8   4      139.10       92.87     51.47 o 
 -14   8   4      142.06      150.26     50.34 o 
 -13   8   4      139.12      144.53     48.57 o 
 -12   8   4       13.95       35.05     47.15 o 
 -11   8   4       27.62       10.66     45.87 o 
 -10   8   4      364.76      384.65     47.74 o 
  -9   8   4      330.43      307.69     38.81 o 
  -8   8   4       15.08       15.36     24.00 o 
  -7   8   4      255.33      275.09     19.02 o 
  -6   8   4       95.89      119.46     18.36 o 
  -5   8   4     1392.31     1377.09     32.62 o 
  -4   8   4      341.35      326.01     17.29 o 
  -3   8   4      297.81      304.92     17.04 o 
  -2   8   4      575.34      617.04     18.90 o 
  -1   8   4      639.39      627.79     23.51 o 
   0   8   4       64.53       61.53     16.76 o 
   1   8   4      522.11      520.74     18.94 o 
   2   8   4      261.38      277.50     19.84 o 
   3   8   4      535.47      531.82     20.00 o 
   4   8   4      401.78      361.86     19.20 o 
   5   8   4       61.95       51.16     17.16 o 
   6   8   4      484.59      472.54     29.74 o 
   7   8   4      762.83      757.46     23.25 o 
   8   8   4      125.93      152.08     22.74 o 
   9   8   4       38.37       54.77     22.48 o 
  10   8   4      490.40      477.10     40.00 o 
  11   8   4      399.76      365.32     39.35 o 
  12   8   4        9.87      -44.65     35.64 o 
  13   8   4        5.78       31.46     35.27 o 
 -13   9   4        9.10      -53.11     47.96 o 
 -12   9   4      266.54      218.97     51.93 o 
 -11   9   4      140.75      139.90     49.04 o 
 -10   9   4        7.85       -4.79     45.99 o 
  -9   9   4       92.28      109.43     27.80 o 
  -8   9   4      154.49      129.59     28.11 o 
  -7   9   4      101.73       85.70     27.59 o 
  -6   9   4       51.66       39.68     36.04 o 
  -5   9   4      189.20      232.67     37.81 o 
  -4   9   4      128.45      154.82     23.75 o 
  -3   9   4       93.34       96.63     35.97 o 
  -2   9   4       80.51       74.70     23.26 o 
  -1   9   4      143.01      160.67     24.54 o 
   0   9   4      249.52      255.74     23.37 o 
   1   9   4      174.73      176.45     22.77 o 
   2   9   4      115.63       91.16     24.25 o 
   3   9   4       30.01       33.79     18.94 o 
   4   9   4      158.49      172.13     25.42 o 
   5   9   4      440.37      461.69     41.47 o 
   6   9   4        4.29        8.99     25.11 o 
   7   9   4       33.58       20.12     24.43 o 
   8   9   4      134.45      138.26     25.42 o 
   9   9   4      266.94      280.49     26.00 o 
  10   9   4       18.60       10.72     39.48 o 
  11   9   4        7.13       17.42     37.56 o 
  12   9   4       65.49       64.16     38.25 o 
  13   9   4      335.42      270.43     40.29 o 
 -10  10   4       45.21       30.93     47.17 o 
  -9  10   4        0.23       -2.86     36.87 o 
  -8  10   4        2.90       12.10     36.86 o 
  -7  10   4        0.44       19.19     38.43 o 
  -6  10   4        1.80        8.24     38.34 o 
  -5  10   4        0.49      -21.07     38.19 o 
  -4  10   4        2.25       -3.33     24.54 o 
  -3  10   4       16.40       -5.81     25.44 o 
  -2  10   4        4.63       12.81     25.80 o 
  -1  10   4       85.84       55.45     29.68 o 
   0  10   4        5.56       -4.46     26.09 o 
   1  10   4        2.43        9.69     26.36 o 
   2  10   4        0.09       12.01     27.40 o 
   3  10   4        7.29        4.30     27.57 o 
   4  10   4        1.32        5.13     27.03 o 
   5  10   4        6.48       10.08     21.29 o 
   6  10   4       34.39       34.96     26.70 o 
   7  10   4        5.87       -5.63     26.12 o 
   8  10   4        1.78        9.18     25.72 o 
   9  10   4       14.44       35.72     40.80 o 
  10  10   4        3.61       14.69     40.54 o 
  -4  11   4        2.82       17.24     42.13 o 
  -3  11   4       45.87       23.97     26.49 o 
  -2  11   4        0.17       -8.55     26.97 o 
  -1  11   4       15.68       12.90     27.37 o 
   0  11   4       35.98       46.80     28.15 o 
   1  11   4      162.16      139.01     29.79 o 
   2  11   4        3.24       -9.35     27.76 o 
   3  11   4        9.46       20.07     28.43 o 
   4  11   4       28.32       26.47     27.46 o 
 -22   1   5        5.40       11.10     27.60 o 
 -21   1   5        7.49       19.26     21.53 o 
 -20   1   5       31.67       39.11     20.92 o 
 -19   1   5      287.38      315.11     21.64 o 
 -18   1   5      445.18      435.50     21.34 o 
 -17   1   5       21.44       16.23     16.85 o 
 -16   1   5       18.69       11.07     14.92 o 
 -15   1   5      243.20      224.24     15.00 o 
 -14   1   5     1094.44     1100.63     17.18 o 
 -13   1   5       20.25       15.42     13.09 o 
 -12   1   5      268.93      265.20     13.56 o 
 -11   1   5      505.80      522.03     13.33 o 
 -10   1   5     2868.69     2714.19     35.02 o 
  -9   1   5      384.56      426.77      8.82 o 
  -8   1   5      400.67      397.45      8.99 o 
  -7   1   5      350.70      277.47      7.27 o 
  -6   1   5     5397.82     5318.42     63.75 o 
  -5   1   5       89.55       55.43      7.34 o 
  -4   1   5       78.17       83.54      7.35 o 
  -3   1   5      230.79      203.56      9.44 o 
  -2   1   5     4154.01     3889.32     20.39 o 
  -1   1   5     5328.79     5578.61    102.07 o 
   0   1   5      136.88      156.73      6.24 o 
   1   1   5     7504.96     8013.87     36.29 o 
   2   1   5     4808.81     4883.47     27.00 o 
   3   1   5     4250.72     4378.13     37.39 o 
   4   1   5      105.77       96.28      6.23 o 
   5   1   5     3058.97     3120.53     51.44 o 
   6   1   5     1648.64     1595.09     17.20 o 
   7   1   5     2357.41     2297.16     39.16 o 
   8   1   5       74.38       76.95      6.78 o 
   9   1   5     1880.13     1825.19     21.01 o 
  10   1   5     2426.72     2402.92     51.68 o 
  11   1   5     2173.34     2276.02     50.13 o 
  12   1   5      270.22      240.88     11.34 o 
  13   1   5      608.67      552.37     13.46 o 
  14   1   5     1107.95     1112.61     16.42 o 
  15   1   5      909.60      929.57     29.21 o 
  16   1   5       12.80        4.53     13.91 o 
  17   1   5      215.39      194.33     15.35 o 
  18   1   5     1670.75     1883.28    173.90 o 
  19   1   5      305.54      299.73     39.92 o 
  20   1   5        2.42       22.63     37.50 o 
  21   1   5       57.97       69.03     39.60 o 
  22   1   5       74.13       36.62     39.94 o 
 -21   2   5      355.26      343.40     29.44 o 
 -20   2   5      828.01      916.85     32.42 o 
 -19   2   5      202.51      164.04     27.11 o 
 -18   2   5      191.46      215.36     25.94 o 
 -17   2   5       32.55       24.90     17.85 o 
 -16   2   5     2194.80     2241.29     25.44 o 
 -15   2   5      596.28      575.94     25.72 o 
 -14   2   5      280.70      262.64     14.45 o 
 -13   2   5      738.88      764.03     16.64 o 
 -12   2   5     2458.04     2546.88     21.53 o 
 -11   2   5     2810.56     2709.33     29.68 o 
 -10   2   5       78.17       80.18      9.68 o 
  -9   2   5     1211.02     1110.67     21.58 o 
  -8   2   5     4402.52     4458.62     69.99 o 
  -7   2   5     1192.49     1163.41     20.73 o 
  -6   2   5      570.53      731.90     12.59 o 
  -5   2   5     5085.92     5138.83     46.75 o 
  -4   2   5    18029.71    18406.31    298.83 o 
  -3   2   5     1777.49     1626.37     24.11 o 
  -2   2   5      227.26      254.44     13.02 o 
  -1   2   5     3570.15     3447.51     44.80 o 
   0   2   5     8379.43     8189.36    112.81 o 
   1   2   5      167.35      126.71      6.65 o 
   2   2   5      362.56      358.43      9.42 o 
   3   2   5     2199.16     2059.20     32.88 o 
   4   2   5     8010.52     8535.02     97.90 o 
   5   2   5     7819.48     8281.12    109.37 o 
   6   2   5       15.52       17.86      7.40 o 
   7   2   5     1247.54     1221.39     19.24 o 
   8   2   5     2476.26     2382.38     19.76 o 
   9   2   5     5587.71     5593.52     80.72 o 
  10   2   5        5.68        1.63      8.44 o 
  11   2   5     1736.25     1698.83     41.05 o 
  12   2   5      383.01      554.31     23.24 o 
  13   2   5     4115.80     4169.32    118.07 o 
  14   2   5      267.44      218.15     18.09 o 
  15   2   5      679.40      674.62     25.03 o 
  16   2   5      913.15      901.05     30.35 o 
  17   2   5      668.48      657.94     55.13 o 
  18   2   5      546.03      601.45     33.37 o 
  19   2   5       35.49       12.94     30.30 o 
  20   2   5      866.47      814.04     49.02 o 
  21   2   5      436.79      420.31     44.78 o 
 -21   3   5        1.79        2.62     27.51 o 
 -20   3   5       18.57       19.08     27.27 o 
 -19   3   5      203.75      167.89     27.69 o 
 -18   3   5      408.48      372.81     27.89 o 
 -17   3   5       29.05       27.69     18.68 o 
 -16   3   5       15.19       32.51     16.64 o 
 -15   3   5      182.46      160.25     15.54 o 
 -14   3   5      732.79      756.79     17.05 o 
 -13   3   5       54.34       58.19     12.41 o 
 -12   3   5      114.92      109.09     11.99 o 
 -11   3   5      434.38      422.77     14.88 o 
 -10   3   5     2053.27     1975.38     23.24 o 
  -9   3   5      462.62      463.48     12.13 o 
  -8   3   5      163.52      166.65     11.31 o 
  -7   3   5      386.01      383.39     11.75 o 
  -6   3   5     2994.69     3007.95     66.92 o 
  -5   3   5      219.00      200.21      7.48 o 
  -4   3   5        4.62        2.34      5.35 o 
  -3   3   5      476.50      413.35      8.38 o 
  -2   3   5     3168.00     2888.81     51.23 o 
  -1   3   5     3350.07     3169.77     46.54 o 
   0   3   5      137.40      123.90      6.09 o 
   1   3   5     3525.24     3820.95     61.40 o 
   2   3   5     3507.58     3657.06     51.87 o 
   3   3   5     2298.92     2449.99     43.90 o 
   4   3   5      178.37      195.93      6.64 o 
   5   3   5     2069.48     2102.36     31.38 o 
   6   3   5     1898.23     1827.36     24.89 o 
   7   3   5     1684.06     1597.68     26.12 o 
   8   3   5       59.51       59.51      8.69 o 
   9   3   5     1355.72     1369.13     21.26 o 
  10   3   5     2070.67     2051.98     25.40 o 
  11   3   5     1631.73     1624.92     19.65 o 
  12   3   5      184.37      156.30     14.14 o 
  13   3   5      575.92      528.55     16.87 o 
  14   3   5      960.87      994.28     40.77 o 
  15   3   5      746.96      785.78     31.35 o 
  16   3   5        1.84       -3.37     23.97 o 
  17   3   5      211.81      245.44     30.15 o 
  18   3   5     1244.10     1378.35    173.44 o 
  19   3   5      292.92      286.00     34.16 o 
  20   3   5        3.58       -8.81     32.36 o 
  21   3   5       61.78       65.39     43.02 o 
 -20   4   5        0.55       -3.87     27.79 o 
 -19   4   5       12.87        1.35     27.45 o 
 -18   4   5        1.98        1.68     26.02 o 
 -17   4   5        3.27        9.66     20.40 o 
 -16   4   5        6.57       14.91     19.23 o 
 -15   4   5       31.26       40.77     16.89 o 
 -14   4   5        7.95       16.09     13.85 o 
 -13   4   5        5.54       11.32     13.19 o 
 -12   4   5       38.17       34.37     12.64 o 
 -11   4   5       28.69       19.38     11.07 o 
 -10   4   5        5.90        4.69     11.08 o 
  -9   4   5        0.62       -1.94     10.28 o 
  -8   4   5        4.51        1.11     11.47 o 
  -7   4   5        0.66        1.05      8.41 o 
  -6   4   5       32.89       34.51      8.46 o 
  -5   4   5        0.57        2.10      7.13 o 
  -4   4   5       29.10       29.94      6.48 o 
  -3   4   5        3.42        4.95      5.03 o 
  -2   4   5        1.87        3.06      4.95 o 
  -1   4   5       38.39       40.99      5.00 o 
   0   4   5        0.20        1.06      5.53 o 
   1   4   5        1.37        3.44      5.72 o 
   2   4   5       31.20       33.83      6.05 o 
   3   4   5        5.64       10.14      6.44 o 
   4   4   5        0.20        4.42      6.91 o 
   5   4   5       49.58       52.45      8.53 o 
   6   4   5       18.11       11.73      8.89 o 
   7   4   5       56.48       67.22      9.48 o 
   8   4   5        4.23        3.08      9.47 o 
   9   4   5        0.61       -6.99     10.10 o 
  10   4   5        0.36        1.50     10.57 o 
  11   4   5        9.32       13.73     11.35 o 
  12   4   5       29.66       31.42     14.03 o 
  13   4   5        0.60       -9.48     15.01 o 
  14   4   5        1.85       10.94     17.43 o 
  15   4   5        3.00        9.03     18.15 o 
  16   4   5       19.16       14.47     27.88 o 
  17   4   5        7.66       19.49     29.16 o 
  18   4   5        2.78       -4.91     31.93 o 
  19   4   5        1.77        9.69     32.19 o 
  20   4   5        8.66        1.32     33.28 o 
 -19   5   5      150.74      167.80     29.07 o 
 -18   5   5      178.85      194.78     28.20 o 
 -17   5   5        1.46       -5.83     26.01 o 
 -16   5   5       10.46        9.92     24.52 o 
 -15   5   5       90.23       88.60     19.69 o 
 -14   5   5      489.31      535.31     19.81 o 
 -13   5   5        2.86        0.53     13.98 o 
 -12   5   5      209.44      194.97     14.66 o 
 -11   5   5      257.04      264.66     14.02 o 
 -10   5   5     1177.79     1170.61     36.29 o 
  -9   5   5       76.70       67.40     11.68 o 
  -8   5   5      156.31      143.70     11.25 o 
  -7   5   5      132.00      132.99     10.50 o 
  -6   5   5     1903.01     1930.03     30.86 o 
  -5   5   5        8.89        6.58      9.28 o 
  -4   5   5       47.81       47.97      6.90 o 
  -3   5   5      191.78      178.77      7.16 o 
  -2   5   5     1349.55     1290.34     18.01 o 
  -1   5   5     1309.10     1266.71     12.33 o 
   0   5   5       48.66       44.41      6.68 o 
   1   5   5     2053.19     2162.06     28.34 o 
   2   5   5     1269.35     1266.98     15.25 o 
   3   5   5     1166.93     1165.44     12.71 o 
   4   5   5       11.22       10.75      7.58 o 
   5   5   5     1128.95     1097.62     13.30 o 
   6   5   5      527.26      495.71     20.86 o 
   7   5   5      784.18      784.46     13.56 o 
   8   5   5       14.27        7.40     10.65 o 
   9   5   5      629.19      618.03     18.51 o 
  10   5   5      921.16      926.11     21.57 o 
  11   5   5      818.14      820.47     15.88 o 
  12   5   5      169.43      173.39     16.37 o 
  13   5   5      221.63      208.62     17.18 o 
  14   5   5      452.00      467.01     26.24 o 
  15   5   5      335.74      354.04     38.26 o 
  16   5   5       12.58        2.04     28.36 o 
  17   5   5       78.34       99.58     30.59 o 
  18   5   5      894.99      944.04     65.63 o 
  19   5   5       81.06       53.48     33.39 o 
 -18   6   5       74.47       55.18     27.66 o 
 -17   6   5        9.84       -4.46     26.24 o 
 -16   6   5      825.04      888.38     30.77 o 
 -15   6   5      162.59      154.58     24.77 o 
 -14   6   5       70.92       72.93     22.72 o 
 -13   6   5      249.81      256.20     36.74 o 
 -12   6   5      750.25      732.94     24.84 o 
 -11   6   5     1014.27      904.42     23.59 o 
 -10   6   5       11.33       15.52     15.92 o 
  -9   6   5      473.38      499.25     19.21 o 
  -8   6   5     1203.00     1183.37     35.27 o 
  -7   6   5      316.46      304.05     13.04 o 
  -6   6   5      188.49      182.40     12.30 o 
  -5   6   5     1490.11     1499.52     23.25 o 
  -4   6   5     4315.78     4493.71     55.61 o 
  -3   6   5      585.13      568.62     12.83 o 
  -2   6   5       25.95       25.21      7.59 o 
  -1   6   5      987.99     1011.61     16.86 o 
   0   6   5     2020.31     2037.73     19.82 o 
   1   6   5       95.90       76.18      9.78 o 
   2   6   5      139.99      128.21     15.56 o 
   3   6   5      464.33      465.16     15.05 o 
   4   6   5     2324.73     2368.92     60.74 o 
   5   6   5     2002.82     1957.72     23.96 o 
   6   6   5       23.35       23.97     13.91 o 
   7   6   5      387.16      410.50     23.14 o 
   8   6   5      893.68      920.44     17.04 o 
   9   6   5     1486.76     1500.08     38.43 o 
  10   6   5        9.47        3.63     13.51 o 
  11   6   5      555.79      577.51     26.64 o 
  12   6   5       93.72      109.68     18.37 o 
  13   6   5     1332.25     1343.80     28.00 o 
  14   6   5      117.30      111.04     23.82 o 
  15   6   5      248.60      285.34     38.76 o 
  16   6   5      293.65      289.21     40.76 o 
  17   6   5      189.19      223.43     32.70 o 
  18   6   5      207.16      214.17     33.03 o 
 -17   7   5        7.15       10.23     36.47 o 
 -16   7   5        8.77      -23.18     35.48 o 
 -15   7   5       39.05       30.70     34.41 o 
 -14   7   5      152.07      103.43     51.66 o 
 -13   7   5       40.10       53.54     50.76 o 
 -12   7   5       18.06       15.95     45.14 o 
 -11   7   5      135.29      152.52     45.14 o 
 -10   7   5      466.04      438.27     30.03 o 
  -9   7   5      118.61       86.97     20.42 o 
  -8   7   5       22.11       20.92     15.48 o 
  -7   7   5      148.27      132.43     15.97 o 
  -6   7   5      523.87      544.80     27.37 o 
  -5   7   5      101.07      109.32     14.99 o 
  -4   7   5       11.67        5.49     11.68 o 
  -3   7   5      147.86      132.22     12.85 o 
  -2   7   5      698.65      719.78     20.11 o 
  -1   7   5      575.91      593.43     13.71 o 
   0   7   5       21.01       17.41     10.91 o 
   1   7   5      605.35      621.41     15.03 o 
   2   7   5      902.20      927.62     16.87 o 
   3   7   5      425.93      428.26     17.12 o 
   4   7   5       75.85       60.94     15.03 o 
   5   7   5      439.73      431.00     20.43 o 
   6   7   5      595.82      592.09     20.65 o 
   7   7   5      351.74      350.80     18.38 o 
   8   7   5        4.03       12.99     16.98 o 
   9   7   5      306.62      335.31     24.21 o 
  10   7   5      567.19      596.80     25.17 o 
  11   7   5      415.26      390.61     37.69 o 
  12   7   5       59.68       48.49     34.25 o 
  13   7   5      218.13      205.71     36.29 o 
  14   7   5      294.52      279.27     26.10 o 
  15   7   5      212.09      237.32     37.83 o 
  16   7   5        2.92      -12.95     36.81 o 
  17   7   5       75.65       61.29     30.67 o 
 -15   8   5       33.25       22.07     34.67 o 
 -14   8   5        4.14       -7.15     51.43 o 
 -13   8   5        8.64       -5.72     52.13 o 
 -12   8   5       41.96       -4.49     47.74 o 
 -11   8   5       26.72       39.66     45.70 o 
 -10   8   5       15.94       26.01     45.10 o 
  -9   8   5        0.01        9.04     42.71 o 
  -8   8   5        3.43       32.98     24.45 o 
  -7   8   5        0.47       20.68     24.08 o 
  -6   8   5       19.58       23.90     17.96 o 
  -5   8   5        1.90       13.85     17.51 o 
  -4   8   5       18.61       17.78     15.35 o 
  -3   8   5        4.83       -4.45     15.67 o 
  -2   8   5        1.89       12.93     15.60 o 
  -1   8   5       35.73       51.12     17.67 o 
   0   8   5        0.38        1.07     17.93 o 
   1   8   5        0.18       -4.81     13.98 o 
   2   8   5       12.84        0.12     15.44 o 
   3   8   5        3.13        9.22     14.22 o 
   4   8   5        0.14        5.70     16.73 o 
   5   8   5       43.34       18.88     17.43 o 
   6   8   5       24.32       23.06     18.59 o 
   7   8   5       48.84       35.48     22.49 o 
   8   8   5       12.59       19.95     23.21 o 
   9   8   5        0.04        8.87     22.78 o 
  10   8   5        1.19       17.34     22.32 o 
  11   8   5       16.28        1.05     37.94 o 
  12   8   5       26.80       32.22     36.78 o 
  13   8   5        1.23      -20.27     36.30 o 
  14   8   5        1.78       36.69     36.71 o 
 -12   9   5       73.53       78.68     52.86 o 
 -11   9   5       53.22       71.52     49.06 o 
 -10   9   5      188.73      182.41     49.97 o 
  -9   9   5        0.87       -7.05     48.75 o 
  -8   9   5       35.14       26.54     27.64 o 
  -7   9   5       16.93       17.79     27.67 o 
  -6   9   5      308.15      363.65     39.58 o 
  -5   9   5       21.26       11.70     35.52 o 
  -4   9   5        0.22       16.36     35.63 o 
  -3   9   5       33.92       38.14     22.71 o 
  -2   9   5      161.57      157.72     24.47 o 
  -1   9   5      113.45       82.04     24.21 o 
   0   9   5       14.36       16.01     24.13 o 
   1   9   5      393.28      395.47     27.81 o 
   2   9   5      160.40      159.10     25.39 o 
   3   9   5      125.56      143.98     20.20 o 
   4   9   5        3.96       -7.47     20.39 o 
   5   9   5      204.80      188.26     21.18 o 
   6   9   5       50.67       34.79     25.42 o 
   7   9   5       87.57      117.12     26.11 o 
   8   9   5        3.31        0.66     24.45 o 
   9   9   5       63.64       46.58     25.08 o 
  10   9   5      117.13       81.79     39.92 o 
  11   9   5      124.24      114.69     40.39 o 
  12   9   5       48.16       26.81     39.02 o 
  -8  10   5      134.35       94.19     38.66 o 
  -7  10   5       21.84       40.56     37.13 o 
  -6  10   5       60.32       45.51     39.94 o 
  -5  10   5      184.74      177.74     41.63 o 
  -4  10   5      549.51      627.63     47.19 o 
  -3  10   5       91.57       65.31     25.99 o 
  -2  10   5        0.00        1.83     25.09 o 
  -1  10   5      109.97      106.66     27.01 o 
   0  10   5      192.52      230.90     28.93 o 
   1  10   5        5.74        2.38     27.34 o 
   2  10   5       46.52       37.36     27.19 o 
   3  10   5       28.46        6.57     27.71 o 
   4  10   5      283.53      287.15     23.30 o 
   5  10   5      242.41      242.07     29.45 o 
   6  10   5       12.35        9.50     22.33 o 
   7  10   5       50.20       54.97     22.52 o 
   8  10   5      109.21      122.11     23.38 o 
   9  10   5      136.87      134.13     23.16 o 
  -2  11   5       80.98       91.99     27.97 o 
  -1  11   5       42.63       66.17     29.08 o 
   0  11   5        1.50       -9.79     28.02 o 
   1  11   5       46.06       58.50     28.29 o 
   2  11   5      100.83       95.48     29.35 o 
 -21   0   6       73.96       72.20     32.06 o 
 -20   0   6      247.53      294.49     32.65 o 
 -19   0   6      860.05      871.55     35.53 o 
 -18   0   6      151.32      125.34     28.65 o 
 -17   0   6      514.25      525.09     26.76 o 
 -16   0   6      833.81      870.45     27.64 o 
 -15   0   6     2622.23     2661.48     47.36 o 
 -14   0   6      434.86      424.77     44.65 o 
 -13   0   6      178.89      172.84     21.00 o 
 -12   0   6      211.21      250.25     16.56 o 
 -11   0   6     3377.32     3327.65     71.03 o 
 -10   0   6     2599.83     2384.86     26.57 o 
  -9   0   6      871.18      965.30     28.08 o 
  -8   0   6      423.24      463.90     12.53 o 
  -7   0   6     3746.63     3587.40    104.39 o 
  -6   0   6     7906.61     7688.32     78.18 o 
  -5   0   6      487.88      468.90     21.89 o 
  -4   0   6     2620.06     2931.64     38.25 o 
  -3   0   6     5641.74     5792.27     77.41 o 
  -2   0   6    11611.40    12000.90    422.48 o 
  -1   0   6     2332.05     2383.51    101.96 o 
   0   0   6      584.23      596.65     18.34 o 
   1   0   6      151.52      101.02     10.96 o 
   2   0   6    12246.86    12843.93     44.93 o 
   3   0   6     1078.39     1242.85     14.35 o 
   4   0   6       11.04        9.19     11.36 o 
   5   0   6     7104.24     7569.11    108.74 o 
   6   0   6     8251.37     8414.67     48.76 o 
   7   0   6     4210.43     4225.70     85.73 o 
   8   0   6      501.42      561.19     19.28 o 
   9   0   6     4001.71     3912.01     46.72 o 
  10   0   6     4967.37     5019.17     71.23 o 
  11   0   6      441.13      547.06     19.09 o 
  12   0   6      539.63      367.48     21.30 o 
  13   0   6     2232.33     2205.13     34.03 o 
  14   0   6     3928.14     3805.06     67.59 o 
  15   0   6     1223.90     1286.26     32.74 o 
  16   0   6        5.16       -5.92     22.75 o 
  17   0   6      172.55      155.12     26.09 o 
  18   0   6     1353.64     1347.83     44.90 o 
  19   0   6     2638.96     2690.04     56.60 o 
  20   0   6       70.41       69.43     35.21 o 
  21   0   6      122.31       98.63     36.05 o 
 -21   1   6       52.68       35.95     21.88 o 
 -20   1   6       79.26       72.12     21.79 o 
 -19   1   6       13.55        7.15     21.03 o 
 -18   1   6      165.05      161.53     20.36 o 
 -17   1   6      331.54      284.23     18.60 o 
 -16   1   6      115.74       93.17     15.95 o 
 -15   1   6      364.52      390.34     18.61 o 
 -14   1   6      158.52      131.05     14.95 o 
 -13   1   6      382.87      417.25     17.33 o 
 -12   1   6      517.96      490.15     16.27 o 
 -11   1   6      619.03      537.15     11.22 o 
 -10   1   6     1052.35      895.10     12.14 o 
  -9   1   6     1884.31     1870.27     39.14 o 
  -8   1   6     1021.70      989.37     26.11 o 
  -7   1   6      428.83      506.65     12.41 o 
  -6   1   6      197.74      185.43     10.90 o 
  -5   1   6      924.20      771.86     20.16 o 
  -4   1   6     3564.95     3179.63     74.31 o 
  -3   1   6      768.18      718.10     22.82 o 
  -2   1   6       36.26       21.75      7.18 o 
  -1   1   6     5771.56     6317.72    170.57 o 
   0   1   6     9900.64    10955.86    106.80 o 
   1   1   6      319.89      444.72      9.73 o 
   2   1   6       81.20       71.94      5.94 o 
   3   1   6     2933.87     2924.82     18.54 o 
   4   1   6     4930.69     4794.89     44.66 o 
   5   1   6      633.81      587.11     12.69 o 
   6   1   6       85.06       70.48      7.65 o 
   7   1   6     3413.21     3381.36     32.87 o 
   8   1   6     1876.29     1890.93     20.24 o 
   9   1   6      376.12      375.63     16.36 o 
  10   1   6      179.02      133.31      8.49 o 
  11   1   6      882.85      934.51     25.16 o 
  12   1   6     2266.25     2278.17     70.15 o 
  13   1   6      616.72      641.64     23.14 o 
  14   1   6        3.81       10.01     13.48 o 
  15   1   6      588.00      607.58     17.55 o 
  16   1   6      830.29      870.01     21.48 o 
  17   1   6      263.23      234.61     54.85 o 
  18   1   6      475.59      568.73     40.98 o 
  19   1   6       68.49       24.47     37.41 o 
  20   1   6      257.93      227.88     38.90 o 
  21   1   6      185.15      186.37     40.36 o 
 -21   2   6        0.05       11.62     26.71 o 
 -20   2   6        1.25        2.21     26.44 o 
 -19   2   6        0.35        1.90     25.89 o 
 -18   2   6        3.32       15.06     24.19 o 
 -17   2   6        0.56       -7.81     16.92 o 
 -16   2   6       11.71       11.84     13.47 o 
 -15   2   6        0.22       -3.13     14.49 o 
 -14   2   6       11.33       17.81     13.40 o 
 -13   2   6        1.14      -14.22     14.20 o 
 -12   2   6        0.46        0.47     12.24 o 
 -11   2   6        0.69        6.94     11.46 o 
 -10   2   6        0.06        8.99     10.75 o 
  -9   2   6        6.23        3.92      8.70 o 
  -8   2   6        1.17       -4.22      7.81 o 
  -7   2   6        9.75       13.91      6.66 o 
  -6   2   6        6.80        1.75      6.19 o 
  -5   2   6       22.96       19.05      5.76 o 
  -4   2   6       17.05       15.19      7.10 o 
  -3   2   6        2.72        6.69      5.11 o 
  -2   2   6        1.43        4.66      5.33 o 
  -1   2   6       10.90       16.92      6.06 o 
   0   2   6        2.03        2.37      6.32 o 
   1   2   6        0.14        4.16      6.19 o 
   2   2   6        5.80        8.36      6.19 o 
   3   2   6        8.53        8.24      4.62 o 
   4   2   6        2.33       -0.49      5.45 o 
   5   2   6       24.30       24.94      6.75 o 
   6   2   6        0.06        0.57      6.98 o 
   7   2   6       20.10       13.37      8.78 o 
   8   2   6       14.74       13.76      7.46 o 
   9   2   6        1.76       -0.22      8.13 o 
  10   2   6        1.72        1.87     10.49 o 
  11   2   6        7.25        3.97     10.33 o 
  12   2   6        1.76       10.46     10.95 o 
  13   2   6        4.24        9.14     11.62 o 
  14   2   6        0.13        5.55     15.38 o 
  15   2   6        0.14       -4.31     18.72 o 
  16   2   6        4.31        2.50     19.58 o 
  17   2   6        0.05       -0.87     34.37 o 
  18   2   6        0.19       31.08     36.89 o 
  19   2   6        3.43      -29.49     39.35 o 
  20   2   6        2.07      -11.48     40.02 o 
  21   2   6        5.63        5.99     41.07 o 
 -21   3   6       30.45       15.24     27.27 o 
 -20   3   6       36.97       18.03     27.10 o 
 -19   3   6        1.15        8.66     26.21 o 
 -18   3   6      121.36      108.82     20.74 o 
 -17   3   6      284.23      272.46     20.46 o 
 -16   3   6       75.76       71.00     16.11 o 
 -15   3   6      198.21      196.22     16.26 o 
 -14   3   6      161.85      170.50     14.97 o 
 -13   3   6      281.97      308.74     13.82 o 
 -12   3   6      242.87      243.78     14.20 o 
 -11   3   6      315.30      303.75     14.81 o 
 -10   3   6      982.56      940.28     15.87 o 
  -9   3   6     1353.72     1364.82     32.18 o 
  -8   3   6      651.64      673.20     17.83 o 
  -7   3   6      334.27      356.69     11.22 o 
  -6   3   6      310.10      319.31      9.29 o 
  -5   3   6      520.58      490.70      9.11 o 
  -4   3   6     1514.77     1445.37     16.68 o 
  -3   3   6      501.18      530.62     10.72 o 
  -2   3   6       61.10       47.34      4.90 o 
  -1   3   6     3725.14     3810.32     59.21 o 
   0   3   6     6178.91     6546.32     69.35 o 
   1   3   6      203.42      276.03      9.96 o 
   2   3   6       29.18       35.55      5.06 o 
   3   3   6     1900.36     1918.50     16.10 o 
   4   3   6     2976.92     3081.66     30.51 o 
   5   3   6      216.91      214.67      8.66 o 
   6   3   6        5.00       11.71      9.05 o 
   7   3   6     2186.12     2133.42     35.40 o 
   8   3   6     1317.05     1298.64     19.44 o 
   9   3   6      200.79      184.54     11.24 o 
  10   3   6      119.24      102.32     12.86 o 
  11   3   6      463.15      461.21     15.89 o 
  12   3   6     1798.89     1805.38     33.89 o 
  13   3   6      464.23      473.09     29.25 o 
  14   3   6        1.42       11.87     16.25 o 
  15   3   6      303.72      335.85     27.06 o 
  16   3   6      604.58      704.10    103.55 o 
  17   3   6      278.03      250.86     30.73 o 
  18   3   6      539.62      499.37     43.64 o 
  19   3   6       18.57       20.94     40.78 o 
  20   3   6      166.83      141.94     43.62 o 
  21   3   6      171.47      180.49     45.90 o 
 -20   4   6      161.51      174.52     28.66 o 
 -19   4   6      536.74      552.46     30.83 o 
 -18   4   6       89.77       77.59     21.53 o 
 -17   4   6      324.03      306.29     22.07 o 
 -16   4   6      530.43      576.65     22.33 o 
 -15   4   6     1438.21     1461.75     46.13 o 
 -14   4   6      265.63      274.88     15.47 o 
 -13   4   6       94.15       85.46     13.77 o 
 -12   4   6      123.68      121.27     13.16 o 
 -11   4   6     1885.68     1864.43     34.56 o 
 -10   4   6     1547.39     1492.77     42.18 o 
  -9   4   6      438.88      405.94     14.83 o 
  -8   4   6      240.75      225.69     12.87 o 
  -7   4   6     1855.85     1763.86     28.17 o 
  -6   4   6     3984.51     4020.39     69.14 o 
  -5   4   6      332.66      315.16      8.99 o 
  -4   4   6     1201.58     1296.10     12.09 o 
  -3   4   6     2601.96     2545.01     24.20 o 
  -2   4   6     4668.66     4756.97     61.64 o 
  -1   4   6      928.65      973.81     13.11 o 
   0   4   6      368.29      357.13      8.57 o 
   1   4   6      315.76      231.21      6.44 o 
   2   4   6     5659.19     5690.33     45.24 o 
   3   4   6      985.80     1031.78      9.91 o 
   4   4   6        2.01       -0.93      7.60 o 
   5   4   6     3259.64     3358.92     35.78 o 
   6   4   6     3877.09     3795.70     64.29 o 
   7   4   6     2158.69     2192.73     33.12 o 
   8   4   6      154.32      164.62     11.04 o 
   9   4   6     2204.08     2193.81     26.49 o 
  10   4   6     2835.46     2843.69     23.40 o 
  11   4   6      260.89      272.36     15.42 o 
  12   4   6      357.40      288.35     16.35 o 
  13   4   6     1232.25     1185.43     21.91 o 
  14   4   6     2296.57     2211.21     27.59 o 
  15   4   6      685.56      659.41     47.48 o 
  16   4   6        2.66       -0.78     28.47 o 
  17   4   6       82.72       93.54     39.11 o 
  18   4   6      764.68      867.23     63.00 o 
  19   4   6     1771.71     1831.42     59.45 o 
  20   4   6       47.88       55.61     43.20 o 
 -19   5   6       16.65       21.00     27.06 o 
 -18   5   6      100.82       87.99     27.24 o 
 -17   5   6      115.83       98.72     26.30 o 
 -16   5   6       45.27       43.57     20.87 o 
 -15   5   6      251.27      257.38     20.77 o 
 -14   5   6       38.78       36.35     16.08 o 
 -13   5   6      170.10      178.22     15.45 o 
 -12   5   6      291.60      308.35     15.19 o 
 -11   5   6      330.32      333.87     15.80 o 
 -10   5   6      442.98      426.15     15.22 o 
  -9   5   6      782.15      765.44     17.53 o 
  -8   5   6      515.02      487.28     16.01 o 
  -7   5   6      174.93      160.02     11.04 o 
  -6   5   6       11.09       16.14     10.03 o 
  -5   5   6      398.19      392.81     12.09 o 
  -4   5   6     1701.52     1701.10     24.71 o 
  -3   5   6      252.95      252.11      8.02 o 
  -2   5   6       35.51       30.55      6.78 o 
  -1   5   6     1798.16     1820.95     18.36 o 
   0   5   6     3020.79     3081.20     27.04 o 
   1   5   6        8.56       12.76      8.34 o 
   2   5   6       74.93       84.18      7.96 o 
   3   5   6      891.05      874.81     11.23 o 
   4   5   6     1944.51     1971.95     17.43 o 
   5   5   6      471.97      463.09     12.38 o 
   6   5   6      146.71      155.33     10.66 o 
   7   5   6     1435.82     1437.11     16.72 o 
   8   5   6      543.62      551.79     18.32 o 
   9   5   6      252.58      239.98     13.08 o 
  10   5   6      107.04      107.05     12.62 o 
  11   5   6      469.83      463.47     21.24 o 
  12   5   6      953.59      959.44     41.09 o 
  13   5   6      263.54      266.69     18.58 o 
  14   5   6        3.58       -0.56     22.50 o 
  15   5   6      364.45      409.88     39.48 o 
  16   5   6      354.50      385.38     33.05 o 
  17   5   6       71.00      100.98     31.21 o 
  18   5   6      184.12      184.82     33.94 o 
  19   5   6       48.25       53.21     32.80 o 
 -18   6   6       11.20        2.44     26.39 o 
 -17   6   6        3.41       11.52     26.09 o 
 -16   6   6       44.55       45.32     24.96 o 
 -15   6   6        1.59       -2.62     23.87 o 
 -14   6   6       34.74       46.57     19.47 o 
 -13   6   6        3.59       18.10     22.99 o 
 -12   6   6        1.68      -14.04     24.90 o 
 -11   6   6        3.49       11.63     18.58 o 
 -10   6   6        1.21       18.48     16.20 o 
  -9   6   6       15.45       18.69     15.72 o 
  -8   6   6        1.74       15.39     14.71 o 
  -7   6   6       18.79       22.41     11.77 o 
  -6   6   6       16.24       14.49     11.57 o 
  -5   6   6       64.18       64.77     11.81 o 
  -4   6   6       26.77       26.36      9.25 o 
  -3   6   6        3.58        2.92      8.23 o 
  -2   6   6        1.71        1.14      8.02 o 
  -1   6   6       12.35       10.47      9.64 o 
   0   6   6        4.97        1.64      9.13 o 
   1   6   6        1.19        0.54      9.25 o 
   2   6   6       13.17       17.07     10.91 o 
   3   6   6       11.56        2.55     11.55 o 
   4   6   6        8.50        9.83     13.94 o 
   5   6   6       59.53       58.19     14.58 o 
   6   6   6        0.14       -4.51     14.27 o 
   7   6   6       74.77       63.35     12.67 o 
   8   6   6       60.62       50.66     13.85 o 
   9   6   6        4.30       13.87     13.82 o 
  10   6   6        7.71        1.63     14.43 o 
  11   6   6       22.89       21.44     15.07 o 
  12   6   6        5.41        3.36     22.35 o 
  13   6   6       13.42        3.59     23.01 o 
  14   6   6        0.58      -21.95     24.06 o 
  15   6   6        0.55       20.89     38.49 o 
  16   6   6       16.06       15.80     30.21 o 
  17   6   6        0.23       16.78     30.84 o 
  18   6   6        0.84       18.37     32.26 o 
 -16   7   6       11.08       25.47     35.45 o 
 -15   7   6       44.39       37.77     34.57 o 
 -14   7   6       48.89       45.32     32.61 o 
 -13   7   6       87.84       85.38     50.62 o 
 -12   7   6       30.42       11.80     48.16 o 
 -11   7   6       52.35       18.64     46.34 o 
 -10   7   6      369.26      346.27     25.43 o 
  -9   7   6      260.13      279.09     18.92 o 
  -8   7   6      100.42      101.29     17.35 o 
  -7   7   6       72.44       76.10     13.82 o 
  -6   7   6      171.67      167.13     13.97 o 
  -5   7   6       58.35       61.30     13.05 o 
  -4   7   6      219.84      234.14     11.54 o 
  -3   7   6      149.23      139.14     11.44 o 
  -2   7   6       31.71       27.30     13.80 o 
  -1   7   6      643.27      623.52     20.04 o 
   0   7   6     1194.17     1227.29     17.57 o 
   1   7   6       43.65       42.13     11.66 o 
   2   7   6       21.55       16.69     11.93 o 
   3   7   6      357.29      365.76     19.09 o 
   4   7   6      589.54      608.51     18.39 o 
   5   7   6       23.25       12.72     15.83 o 
   6   7   6        0.36       -2.94     16.54 o 
   7   7   6      501.25      515.20     26.74 o 
   8   7   6      177.61      200.21     19.37 o 
   9   7   6       44.09       44.17     18.43 o 
  10   7   6       27.55       44.25     21.88 o 
  11   7   6       63.19       65.31     22.26 o 
  12   7   6      504.23      496.50     40.31 o 
  13   7   6      115.13      116.57     24.48 o 
  14   7   6        1.07        1.98     24.69 o 
  15   7   6       52.57       67.82     37.27 o 
  16   7   6      147.64      165.88     39.44 o 
 -14   8   6       69.31       50.34     33.07 o 
 -13   8   6       21.67       10.07     50.54 o 
 -12   8   6       24.91       18.72     51.91 o 
 -11   8   6      370.03      339.64     51.81 o 
 -10   8   6      335.43      314.50     50.58 o 
  -9   8   6       84.46      126.10     46.34 o 
  -8   8   6       54.88       28.08     25.05 o 
  -7   8   6      265.08      303.26     27.30 o 
  -6   8   6      775.92      831.06     30.74 o 
  -5   8   6       80.39       63.87     19.48 o 
  -4   8   6      277.91      278.45     22.00 o 
  -3   8   6      553.82      572.58     19.15 o 
  -2   8   6      672.73      685.28     20.34 o 
  -1   8   6      196.54      175.10     30.95 o 
   0   8   6       80.40       69.93     15.26 o 
   1   8   6       19.28       19.23     15.27 o 
   2   8   6      874.74      945.95     20.61 o 
   3   8   6      292.74      276.96     20.90 o 
   4   8   6        5.72       21.39     15.31 o 
   5   8   6      613.07      607.78     19.36 o 
   6   8   6      726.41      739.29     20.47 o 
   7   8   6      506.49      480.85     27.00 o 
   8   8   6       24.91       17.65     24.15 o 
   9   8   6      369.74      395.84     27.16 o 
  10   8   6      560.26      606.79     32.41 o 
  11   8   6       37.31       34.02     37.93 o 
  12   8   6      108.64       78.19     39.05 o 
  13   8   6      246.00      266.99     40.93 o 
  14   8   6      545.01      503.60     43.06 o 
 -12   9   6       52.50       17.22     51.94 o 
 -11   9   6       73.36       81.11     53.81 o 
 -10   9   6       81.08       27.25     51.18 o 
  -9   9   6      114.94      119.48     49.36 o 
  -8   9   6       69.05       72.81     28.45 o 
  -7   9   6       16.55       17.32     28.17 o 
  -6   9   6        3.74       -8.83     35.25 o 
  -5   9   6       51.32       63.29     37.00 o 
  -4   9   6      383.99      399.71     40.56 o 
  -3   9   6       27.76       27.39     22.93 o 
  -2   9   6        5.92        3.48     23.00 o 
  -1   9   6      234.51      201.72     26.10 o 
   0   9   6      423.68      459.61     27.71 o 
   1   9   6        3.62        3.40     24.38 o 
   2   9   6       29.06       17.05     19.52 o 
   3   9   6       85.93       82.68     20.43 o 
   4   9   6      316.91      305.92     22.87 o 
   5   9   6      114.26      109.53     21.75 o 
   6   9   6       67.29       62.86     22.05 o 
   7   9   6      265.81      272.20     23.45 o 
   8   9   6       25.61       15.99     21.71 o 
   9   9   6       59.16       51.32     22.08 o 
  10   9   6       18.29       17.56     25.64 o 
  11   9   6       92.70       97.86     40.11 o 
  12   9   6      154.34      117.95     39.50 o 
  -8  10   6        0.50       -4.08     38.02 o 
  -7  10   6        7.33      -37.31     38.24 o 
  -6  10   6        3.95       22.44     38.14 o 
  -5  10   6       24.21       22.71     39.57 o 
  -4  10   6       12.74       21.38     39.35 o 
  -3  10   6        2.81       14.49     39.93 o 
  -2  10   6        0.57        2.27     25.28 o 
  -1  10   6        2.02       -9.46     26.12 o 
   0  10   6        2.99       -5.72     26.74 o 
   1  10   6        1.48       14.56     27.08 o 
   2  10   6        4.01       14.52     27.28 o 
   3  10   6        1.75       -5.49     28.38 o 
   4  10   6        6.08       15.22     21.79 o 
   5  10   6       30.43       19.69     22.65 o 
   6  10   6        0.34       -4.04     22.75 o 
   7  10   6       52.68       41.44     23.09 o 
   8  10   6       44.99       41.46     22.82 o 
 -21   1   7        0.35        4.14     22.30 o 
 -20   1   7       52.87       60.28     21.79 o 
 -19   1   7      168.35      188.40     21.68 o 
 -18   1   7      109.21       97.67     20.52 o 
 -17   1   7       26.08       13.96     18.92 o 
 -16   1   7       39.50       32.64     18.48 o 
 -15   1   7      785.89      787.89     25.17 o 
 -14   1   7      459.62      494.07     19.79 o 
 -13   1   7       30.24       29.52     14.14 o 
 -12   1   7      287.21      327.69     15.77 o 
 -11   1   7     2221.60     1993.00     18.63 o 
 -10   1   7       39.57       63.09      9.30 o 
  -9   1   7        0.08        1.67      8.82 o 
  -8   1   7     1104.78     1118.20     16.42 o 
  -7   1   7     1316.02     1382.44     15.48 o 
  -6   1   7     1030.19     1053.28     24.91 o 
  -5   1   7     1010.29     1054.95     21.04 o 
  -4   1   7     1700.20     1590.32     25.40 o 
  -3   1   7     1992.35     1908.19     22.56 o 
  -2   1   7     1960.50     2038.02     27.82 o 
  -1   1   7      119.06       94.86      6.07 o 
   0   1   7     6057.96     6676.05    144.93 o 
   1   1   7      542.67      440.06      9.10 o 
   2   1   7     1582.90     1498.93     22.21 o 
   3   1   7      713.43      774.53      7.84 o 
   4   1   7      695.09      681.57      9.04 o 
   5   1   7     2687.39     2675.67     33.49 o 
   6   1   7     2030.60     2024.64     11.88 o 
   7   1   7      242.89      221.16      7.25 o 
   8   1   7        7.18        3.94      6.82 o 
   9   1   7     1660.29     1573.49     22.91 o 
  10   1   7      631.26      744.60     12.14 o 
  11   1   7      698.68      694.57     29.22 o 
  12   1   7      127.40      125.67     11.87 o 
  13   1   7     1449.14     1422.56     23.02 o 
  14   1   7      810.11      812.41     28.61 o 
  15   1   7      240.61      264.08     16.57 o 
  16   1   7       58.00       56.34     15.98 o 
  17   1   7      790.18      833.81     41.91 o 
  18   1   7       52.89       48.27     35.73 o 
  19   1   7      351.44      362.86     41.12 o 
  20   1   7        8.66       21.08     38.18 o 
  21   1   7      326.65      303.43     41.75 o 
 -21   2   7      460.33      449.00     29.91 o 
 -20   2   7      174.73      142.65     27.56 o 
 -19   2   7       28.00       30.17     26.03 o 
 -18   2   7      244.83      229.55     20.99 o 
 -17   2   7     1089.92     1141.67     24.55 o 
 -16   2   7       37.29       30.41     15.62 o 
 -15   2   7      238.37      232.64     16.07 o 
 -14   2   7      375.88      398.95     20.93 o 
 -13   2   7      864.02      905.26     23.52 o 
 -12   2   7     1141.79     1149.48     24.24 o 
 -11   2   7      210.76      195.53     12.93 o 
 -10   2   7     1446.72     1390.57     19.19 o 
  -9   2   7     3225.23     3233.80     71.05 o 
  -8   2   7     1748.73     1746.61     51.60 o 
  -7   2   7       88.30       82.52      7.98 o 
  -6   2   7     2505.20     2572.86     37.04 o 
  -5   2   7     2880.88     2821.51     40.85 o 
  -4   2   7     4053.74     3878.87     80.38 o 
  -3   2   7      347.82      385.93      7.20 o 
  -2   2   7     3385.13     3403.94     47.74 o 
  -1   2   7     8030.17     8632.56    157.05 o 
   0   2   7     2336.58     2341.87     21.76 o 
   1   2   7     4969.90     5631.12     72.54 o 
   2   2   7     2750.99     2701.71     31.42 o 
   3   2   7     4313.85     4579.94     44.80 o 
   4   2   7     5477.22     5392.31     62.52 o 
   5   2   7     1377.18     1309.53     12.07 o 
   6   2   7     1062.75     1052.41     11.84 o 
   7   2   7    10712.11    10755.54     90.85 o 
   8   2   7     6024.59     6107.76     57.49 o 
   9   2   7      483.68      495.74     11.29 o 
  10   2   7      755.98      716.02     12.68 o 
  11   2   7     1807.01     1867.68     21.00 o 
  12   2   7     3076.79     2907.77     76.40 o 
  13   2   7      523.26      493.09     15.91 o 
  14   2   7      459.48      389.99     21.14 o 
  15   2   7     2628.02     2846.56    107.70 o 
  16   2   7     1504.95     1487.02     46.62 o 
  17   2   7      409.69      321.87     38.84 o 
  18   2   7       66.10       77.39     38.64 o 
  19   2   7     2713.38     2758.39     63.53 o 
  20   2   7      288.20      287.93     44.48 o 
  21   2   7      258.86      210.42     42.84 o 
 -20   3   7       39.64       52.49     27.33 o 
 -19   3   7      181.49      157.09     26.88 o 
 -18   3   7       63.68       45.03     20.68 o 
 -17   3   7        2.98       -9.05     19.66 o 
 -16   3   7        6.71        6.71     18.63 o 
 -15   3   7      837.29      880.49     20.72 o 
 -14   3   7      440.79      457.26     17.09 o 
 -13   3   7       34.41       11.27     14.27 o 
 -12   3   7      175.07      183.04     14.35 o 
 -11   3   7     1854.62     1719.14     53.22 o 
 -10   3   7       50.24       60.08     12.15 o 
  -9   3   7        0.41        3.79     11.24 o 
  -8   3   7      688.45      688.23     16.85 o 
  -7   3   7      988.49      939.60     11.61 o 
  -6   3   7     1295.53     1287.73     20.38 o 
  -5   3   7      802.82      812.12     11.58 o 
  -4   3   7     1527.64     1518.86     22.82 o 
  -3   3   7     1251.25     1258.22     17.14 o 
  -2   3   7     1445.55     1499.37     20.34 o 
  -1   3   7      106.56      101.31      5.14 o 
   0   3   7     3458.85     3732.42     30.10 o 
   1   3   7      651.09      606.35      8.09 o 
   2   3   7     1411.08     1358.00     10.24 o 
   3   3   7      464.07      475.62      9.87 o 
   4   3   7      477.21      486.82      9.25 o 
   5   3   7     2559.99     2611.65     23.39 o 
   6   3   7     1326.12     1341.61     20.02 o 
   7   3   7      232.62      236.96      9.86 o 
   8   3   7       34.45       35.18     10.60 o 
   9   3   7     1338.88     1251.49     17.61 o 
  10   3   7      634.54      671.60     23.46 o 
  11   3   7      386.16      368.64     16.16 o 
  12   3   7      102.91      112.97     15.01 o 
  13   3   7     1126.57     1005.71     21.23 o 
  14   3   7      707.39      665.35     29.87 o 
  15   3   7      145.37      135.73     23.63 o 
  16   3   7       74.83       63.72     36.69 o 
  17   3   7      454.84      407.63     42.12 o 
  18   3   7       18.56       19.34     38.87 o 
  19   3   7      307.16      325.06     46.05 o 
  20   3   7        1.65       -3.05     43.15 o 
 -20   4   7        3.82       13.57     27.28 o 
 -19   4   7        3.25       13.06     21.58 o 
 -18   4   7        1.15       -3.61     21.72 o 
 -17   4   7        5.75        5.21     20.67 o 
 -16   4   7       19.02       30.66     19.73 o 
 -15   4   7       22.29       33.46     19.03 o 
 -14   4   7        8.17        7.47     14.47 o 
 -13   4   7        0.13       -3.28     13.75 o 
 -12   4   7        0.21        5.24     12.98 o 
 -11   4   7        5.02       -1.58     13.81 o 
 -10   4   7       17.21       20.28     13.34 o 
  -9   4   7       13.61        4.59     14.63 o 
  -8   4   7        0.25        1.20     12.06 o 
  -7   4   7       25.93       13.35     11.59 o 
  -6   4   7       24.92       32.50      8.09 o 
  -5   4   7       55.71       49.53      7.84 o 
  -4   4   7        3.86        6.52      6.91 o 
  -3   4   7        3.78        2.46      5.79 o 
  -2   4   7       63.48       63.37      6.01 o 
  -1   4   7        9.50        7.36      5.74 o 
   0   4   7       76.40       83.25      6.12 o 
   1   4   7        1.01       -0.90      6.18 o 
   2   4   7        0.29       -0.60      6.34 o 
   3   4   7        5.95        7.98      6.94 o 
   4   4   7       43.78       46.08      7.79 o 
   5   4   7        6.64        4.05      8.55 o 
   6   4   7       13.51       19.12      8.88 o 
   7   4   7       88.45       93.54     10.91 o 
   8   4   7       81.94       82.25     11.36 o 
   9   4   7        4.20       10.12     11.76 o 
  10   4   7       21.94       24.23     12.11 o 
  11   4   7        8.76       -0.97     12.72 o 
  12   4   7        3.66       16.83     13.26 o 
  13   4   7        0.79      -13.21     16.71 o 
  14   4   7        2.33        1.75     15.94 o 
  15   4   7        3.57        8.24     22.06 o 
  16   4   7        0.49       18.73     36.70 o 
  17   4   7        1.25        3.90     38.60 o 
  18   4   7        5.47       22.00     42.29 o 
  19   4   7       16.10       -8.24     44.33 o 
  20   4   7        0.02       20.00     44.05 o 
 -19   5   7       55.24       68.53     27.64 o 
 -18   5   7       51.37       46.84     22.22 o 
 -17   5   7       31.69       10.92     21.86 o 
 -16   5   7       32.15       29.71     20.87 o 
 -15   5   7      261.85      308.20     21.51 o 
 -14   5   7      183.28      209.52     23.31 o 
 -13   5   7        5.65       -5.80     14.90 o 
 -12   5   7      115.73      119.63     14.76 o 
 -11   5   7      903.53      940.74     17.26 o 
 -10   5   7        6.73        3.27     14.10 o 
  -9   5   7        9.49        5.77     13.20 o 
  -8   5   7      435.78      425.80     16.15 o 
  -7   5   7      609.55      594.96     16.82 o 
  -6   5   7      215.37      214.95     11.34 o 
  -5   5   7      299.60      302.01     12.87 o 
  -4   5   7      276.80      280.66     12.56 o 
  -3   5   7      906.27      938.68     20.87 o 
  -2   5   7      611.32      611.72     11.51 o 
  -1   5   7       12.23        9.59      6.98 o 
   0   5   7     1907.00     1970.98     32.13 o 
   1   5   7      314.98      326.75      8.58 o 
   2   5   7      503.46      495.27      9.78 o 
   3   5   7      220.43      205.75      8.86 o 
   4   5   7      265.50      269.18     10.56 o 
   5   5   7      791.55      816.49     13.16 o 
   6   5   7      855.10      816.60     13.85 o 
   7   5   7      122.61      122.95     12.04 o 
   8   5   7        7.20        9.02     12.09 o 
   9   5   7      567.99      556.61     16.08 o 
  10   5   7      181.34      202.04     13.93 o 
  11   5   7      389.26      369.98     17.64 o 
  12   5   7       56.84       67.78     14.76 o 
  13   5   7      594.35      558.70     21.90 o 
  14   5   7      316.62      320.92     26.33 o 
  15   5   7      122.97      158.28     28.73 o 
  16   5   7       10.14       -9.03     29.47 o 
  17   5   7      475.82      458.45     44.31 o 
  18   5   7      107.51       69.77     43.43 o 
  19   5   7      162.31      122.44     44.93 o 
 -17   6   7      430.95      435.24     28.40 o 
 -16   6   7        5.48       -4.83     24.74 o 
 -15   6   7       73.56       70.72     20.76 o 
 -14   6   7      137.21      151.35     25.33 o 
 -13   6   7      301.49      319.89     30.68 o 
 -12   6   7      362.74      365.63     24.20 o 
 -11   6   7       77.49       90.89     19.75 o 
 -10   6   7      451.85      477.41     22.92 o 
  -9   6   7     1120.34     1092.92     21.84 o 
  -8   6   7      514.17      469.99     17.98 o 
  -7   6   7       21.83       23.10     12.46 o 
  -6   6   7      641.35      655.53     18.81 o 
  -5   6   7     1028.09     1048.94     28.20 o 
  -4   6   7     1204.36     1193.93     27.30 o 
  -3   6   7       26.58       38.05      8.78 o 
  -2   6   7      654.29      664.28     12.15 o 
  -1   6   7     2297.18     2360.32     30.44 o 
   0   6   7      655.17      634.57     13.34 o 
   1   6   7     1146.16     1160.95     15.51 o 
   2   6   7      569.13      556.35     18.40 o 
   3   6   7     1495.48     1507.77     20.32 o 
   4   6   7     1553.72     1518.37     25.05 o 
   5   6   7      334.71      310.41     14.39 o 
   6   6   7      272.81      298.81     12.62 o 
   7   6   7     3447.22     3439.68     27.60 o 
   8   6   7     1894.27     1906.32     68.06 o 
   9   6   7      134.99      135.03     15.24 o 
  10   6   7      269.48      269.04     16.58 o 
  11   6   7      505.44      519.64     20.05 o 
  12   6   7     1105.03     1089.16     30.97 o 
  13   6   7      188.47      197.71     25.75 o 
  14   6   7      205.26      193.05     26.94 o 
  15   6   7      884.94      904.88     32.88 o 
  16   6   7      509.78      547.98     34.17 o 
  17   6   7      161.58      123.76     41.39 o 
 -16   7   7        9.45        7.62     33.23 o 
 -15   7   7      329.18      290.46     35.33 o 
 -14   7   7      156.77      127.64     33.38 o 
 -13   7   7        6.56       -6.69     30.52 o 
 -12   7   7       29.15       38.14     30.84 o 
 -11   7   7      586.99      551.86     33.56 o 
 -10   7   7       13.03        9.02     27.74 o 
  -9   7   7        0.58        7.10     22.09 o 
  -8   7   7      105.79      118.56     17.41 o 
  -7   7   7      192.69      192.80     14.89 o 
  -6   7   7      464.39      453.55     15.84 o 
  -5   7   7      207.20      193.72     14.25 o 
  -4   7   7      510.57      516.76     19.80 o 
  -3   7   7      248.58      248.06     14.65 o 
  -2   7   7      348.42      341.36     13.92 o 
  -1   7   7       30.67       24.06     12.46 o 
   0   7   7      639.73      673.37     15.71 o 
   1   7   7      203.45      234.01     15.14 o 
   2   7   7      293.29      291.08     15.59 o 
   3   7   7      129.87      127.63     13.08 o 
   4   7   7      101.21       97.36     14.54 o 
   5   7   7      819.87      868.06     19.35 o 
   6   7   7      228.77      245.29     16.31 o 
   7   7   7      141.83      129.44     16.58 o 
   8   7   7       80.04       70.92     18.82 o 
   9   7   7      361.75      403.34     24.05 o 
  10   7   7      209.39      242.58     24.96 o 
  11   7   7       68.81       54.63     23.77 o 
  12   7   7       25.05       52.55     37.85 o 
  13   7   7      284.03      302.68     27.28 o 
  14   7   7      203.09      182.85     26.94 o 
  15   7   7       24.85       19.92     26.02 o 
  16   7   7       31.56       34.42     39.58 o 
 -14   8   7       10.89       10.75     33.34 o 
 -13   8   7        0.64      -30.95     54.61 o 
 -12   8   7        0.26       39.45     51.56 o 
 -11   8   7        3.07       19.53     50.10 o 
 -10   8   7       15.64       34.70     48.27 o 
  -9   8   7        8.37       30.13     47.50 o 
  -8   8   7        0.29       22.73     44.58 o 
  -7   8   7       20.12       28.80     25.00 o 
  -6   8   7       20.55       27.61     25.43 o 
  -5   8   7       47.17       40.44     25.52 o 
  -4   8   7        6.47      -11.11     22.76 o 
  -3   8   7        5.43       -3.85     15.90 o 
  -2   8   7       46.62       44.63     16.13 o 
  -1   8   7        4.34       -6.92     17.84 o 
   0   8   7       60.31       53.34     15.48 o 
   1   8   7        1.55       -2.44     15.78 o 
   2   8   7        0.10        1.11     16.09 o 
   3   8   7        1.22       18.95     14.90 o 
   4   8   7       36.84       28.29     15.91 o 
   5   8   7        4.76        1.39     16.47 o 
   6   8   7       16.33        5.03     20.06 o 
   7   8   7      109.03      107.27     20.58 o 
   8   8   7       77.43       67.43     21.28 o 
   9   8   7        6.86       -4.92     21.05 o 
  10   8   7       25.55       30.22     21.38 o 
  11   8   7        8.07        4.21     21.43 o 
  12   8   7        2.70       -8.66     38.64 o 
  13   8   7        0.78      -13.61     39.16 o 
  14   8   7        1.65       12.02     28.51 o 
 -11   9   7      165.08      166.21     54.76 o 
 -10   9   7       21.03        0.15     49.59 o 
  -9   9   7        5.18      -32.35     52.06 o 
  -8   9   7       43.17       39.94     48.55 o 
  -7   9   7      103.06       97.42     29.08 o 
  -6   9   7        3.50       23.27     37.14 o 
  -5   9   7       49.65       17.53     36.33 o 
  -4   9   7        5.40       23.52     38.23 o 
  -3   9   7      176.97      210.32     40.78 o 
  -2   9   7       66.62       47.67     23.75 o 
  -1   9   7        0.33      -13.77     24.17 o 
   0   9   7      308.56      298.20     27.45 o 
   1   9   7       38.02       25.60     25.25 o 
   2   9   7       39.03       36.39     20.33 o 
   3   9   7       31.21       11.15     21.15 o 
   4   9   7       37.90       59.02     21.35 o 
   5   9   7       71.36       93.93     22.65 o 
   6   9   7      131.68      125.06     22.61 o 
   7   9   7       73.02       55.71     22.51 o 
   8   9   7       20.55       22.01     22.63 o 
   9   9   7       69.40       56.50     22.59 o 
  10   9   7       16.97       -1.08     22.43 o 
  11   9   7       89.97       62.58     30.16 o 
  -7  10   7        5.60        7.21     38.70 o 
  -6  10   7       71.66       82.86     40.99 o 
  -5  10   7      147.66      117.33     41.03 o 
  -4  10   7      180.82      184.34     42.80 o 
  -3  10   7        5.73       13.60     40.94 o 
  -2  10   7       47.02       51.45     25.82 o 
  -1  10   7      292.83      309.45     35.31 o 
   0  10   7       50.91       43.37     27.41 o 
   1  10   7      189.94      178.64     28.73 o 
   2  10   7       41.70       39.58     28.54 o 
   3  10   7      222.53      229.64     30.09 o 
   4  10   7      194.33      194.29     23.73 o 
   5  10   7       32.81       35.75     22.83 o 
   6  10   7       25.51       22.06     23.24 o 
   7  10   7      518.53      455.41     32.27 o 
   8  10   7      249.88      216.79     24.56 o 
 -21   0   8      145.47      128.49     32.45 o 
 -20   0   8      368.95      376.85     34.15 o 
 -19   0   8      530.12      539.83     34.46 o 
 -18   0   8       22.91      -11.87     29.10 o 
 -17   0   8      427.92      443.87     43.78 o 
 -16   0   8       28.46       23.22     30.87 o 
 -15   0   8      424.13      436.99     32.37 o 
 -14   0   8      253.57      254.85     19.60 o 
 -13   0   8       51.79       58.15     17.46 o 
 -12   0   8      946.19     1022.88     41.08 o 
 -11   0   8     4701.17     4370.93     57.34 o 
 -10   0   8      715.42      697.80     23.66 o 
  -9   0   8      720.18      588.68     19.43 o 
  -8   0   8     1697.47     1587.58     19.61 o 
  -7   0   8     2925.17     2953.13     35.82 o 
  -6   0   8     1241.09     1237.04     26.63 o 
  -5   0   8      143.38      122.92     12.67 o 
  -4   0   8     8815.90     8919.48     87.91 o 
  -3   0   8     5413.72     5737.68     67.48 o 
  -2   0   8     1928.58     2158.96     33.39 o 
  -1   0   8     1789.70     1836.70     17.34 o 
   0   0   8     1940.92     1939.82     23.57 o 
   1   0   8    10474.73    11090.04    163.90 o 
   2   0   8     4093.66     4355.70     51.34 o 
   3   0   8       11.65       34.98      9.55 o 
   4   0   8     2717.80     2739.45     30.36 o 
   5   0   8     8553.61     8672.50     82.89 o 
   6   0   8     6385.99     6196.24     53.31 o 
   7   0   8     3326.42     3148.59     77.77 o 
   8   0   8     4698.86     4676.34     73.08 o 
   9   0   8     2540.10     2563.27     30.52 o 
  10   0   8     2765.26     2833.33     51.19 o 
  11   0   8       42.84       17.70     16.72 o 
  12   0   8     1112.41     1127.60     25.96 o 
  13   0   8     2454.80     2615.42     40.24 o 
  14   0   8     1368.28     1397.77     30.35 o 
  15   0   8       45.20       81.70     22.35 o 
  16   0   8     1459.34     1528.40     44.55 o 
  17   0   8      470.18      422.81     35.30 o 
  18   0   8     2532.31     2567.76     55.35 o 
  19   0   8       28.04       39.52     34.48 o 
 -21   1   8       80.50       86.04     22.82 o 
 -20   1   8       46.95       29.97     21.73 o 
 -19   1   8       20.59       21.09     21.14 o 
 -18   1   8      228.40      192.16     21.54 o 
 -17   1   8      167.22      162.46     23.58 o 
 -16   1   8      201.57      237.45     22.89 o 
 -15   1   8       50.05       49.75     16.72 o 
 -14   1   8      647.12      643.75     18.81 o 
 -13   1   8      681.86      656.50     17.94 o 
 -12   1   8      378.56      358.05     13.53 o 
 -11   1   8      738.60      609.63     15.27 o 
 -10   1   8       60.39       77.88     10.06 o 
  -9   1   8     1231.20     1306.64     25.42 o 
  -8   1   8      128.07      107.45      8.33 o 
  -7   1   8       68.88       76.46      8.21 o 
  -6   1   8      455.24      473.98     12.19 o 
  -5   1   8     4100.76     4186.49     66.37 o 
  -4   1   8      591.60      611.18     10.07 o 
  -3   1   8        2.49        7.68      7.54 o 
  -2   1   8      780.42      794.87     16.87 o 
  -1   1   8     2760.95     2850.14     68.48 o 
   0   1   8      155.31      107.98      6.28 o 
   1   1   8        8.09        5.20      5.66 o 
   2   1   8      764.01      713.18     11.73 o 
   3   1   8     2912.64     3069.02     38.84 o 
   4   1   8     3025.85     3105.56     39.85 o 
   5   1   8        4.14       -2.36      6.62 o 
   6   1   8     2187.61     2089.99     23.13 o 
   7   1   8      112.18       98.50      7.50 o 
   8   1   8     4283.58     4130.19     37.54 o 
   9   1   8       24.59       30.87      8.62 o 
  10   1   8      415.57      425.54     15.76 o 
  11   1   8     1676.18     1723.04     30.64 o 
  12   1   8     1704.14     1632.94     20.96 o 
  13   1   8        7.04        9.40     13.96 o 
  14   1   8      310.51      287.56     16.28 o 
  15   1   8      923.56      970.37     29.62 o 
  16   1   8      579.81      545.44     30.45 o 
  17   1   8       14.60       19.88     35.52 o 
  18   1   8       97.13      127.73     37.85 o 
  19   1   8      612.13      595.00     44.03 o 
  20   1   8      555.77      554.86     44.26 o 
  21   1   8        2.80       10.64     39.47 o 
 -20   2   8        0.00      -13.15     26.43 o 
 -19   2   8        0.28       15.49     25.97 o 
 -18   2   8        0.28       -4.51     20.26 o 
 -17   2   8        6.01       -2.53     18.92 o 
 -16   2   8        0.00        2.43     17.95 o 
 -15   2   8        9.71        3.90     17.47 o 
 -14   2   8        0.07        4.22     16.06 o 
 -13   2   8        3.73        6.29     15.26 o 
 -12   2   8        1.35       10.78     12.92 o 
 -11   2   8        0.48        3.90     12.68 o 
 -10   2   8        8.97        2.28     10.23 o 
  -9   2   8        1.63       -0.96      9.71 o 
  -8   2   8        0.05        5.01      8.50 o 
  -7   2   8        0.83        2.35      7.94 o 
  -6   2   8       27.49       22.65      8.25 o 
  -5   2   8        0.06       -7.92      7.87 o 
  -4   2   8        0.60        1.25      7.32 o 
  -3   2   8        0.06       -1.25      6.57 o 
  -2   2   8       21.69       21.99      5.91 o 
  -1   2   8       13.22       18.91      6.15 o 
   0   2   8       33.95       31.82      5.84 o 
   1   2   8        0.07        0.50      5.69 o 
   2   2   8        0.14       -2.04      5.87 o 
   3   2   8        1.74       -1.12      6.71 o 
   4   2   8        4.87        7.94      7.79 o 
   5   2   8        4.46       -3.51      6.96 o 
   6   2   8       11.57       12.42      7.43 o 
   7   2   8       34.92       23.07      7.70 o 
   8   2   8        3.15        5.94      7.65 o 
   9   2   8       19.44       25.33      9.58 o 
  10   2   8        5.62        8.00      9.90 o 
  11   2   8        0.20       -7.04     13.08 o 
  12   2   8        0.53       -6.54     13.16 o 
  13   2   8        2.64       -3.04     14.06 o 
  14   2   8        0.02       11.27     18.55 o 
  15   2   8        0.59       -5.98     23.13 o 
  16   2   8        0.14       10.67     34.99 o 
  17   2   8        4.44       20.32     37.03 o 
  18   2   8        0.50       -5.92     39.58 o 
  19   2   8        3.50        1.49     40.57 o 
  20   2   8        0.26       -8.52     39.65 o 
 -20   3   8       22.60        2.35     26.47 o 
 -19   3   8       15.03       19.77     26.01 o 
 -18   3   8      217.35      232.90     21.68 o 
 -17   3   8      106.92      121.67     20.66 o 
 -16   3   8       54.61       65.36     19.40 o 
 -15   3   8       16.81       14.40     16.89 o 
 -14   3   8      475.13      522.31     22.26 o 
 -13   3   8      566.21      586.07     27.04 o 
 -12   3   8      225.21      187.37     14.95 o 
 -11   3   8      688.19      618.16     31.71 o 
 -10   3   8       31.32       31.15     12.73 o 
  -9   3   8      790.07      862.18     16.46 o 
  -8   3   8       44.90       39.76      9.50 o 
  -7   3   8      135.80      129.53      8.49 o 
  -6   3   8      216.96      210.57      9.67 o 
  -5   3   8     2517.28     2554.85     42.10 o 
  -4   3   8      767.76      766.89     11.63 o 
  -3   3   8       20.45       21.07      6.32 o 
  -2   3   8      683.07      705.55     10.46 o 
  -1   3   8     1602.75     1633.85     24.30 o 
   0   3   8      100.15       89.64      5.99 o 
   1   3   8        5.08       10.71      5.43 o 
   2   3   8      432.60      412.95      8.31 o 
   3   3   8     1910.52     1911.20     28.27 o 
   4   3   8     1932.85     1902.77     14.70 o 
   5   3   8        7.93       10.98      8.87 o 
   6   3   8     1805.57     1740.60     16.34 o 
   7   3   8       95.49       77.28      9.68 o 
   8   3   8     2778.67     2666.71     22.94 o 
   9   3   8       15.68       26.25     10.49 o 
  10   3   8      181.11      196.97     12.93 o 
  11   3   8     1220.63     1210.75     32.00 o 
  12   3   8     1261.92     1197.65     35.56 o 
  13   3   8        7.87       13.59     16.32 o 
  14   3   8      234.87      212.89     17.93 o 
  15   3   8      614.36      612.45     29.08 o 
  16   3   8      472.63      420.04     41.24 o 
  17   3   8       41.20       63.48     38.58 o 
  18   3   8      135.37      141.83     41.45 o 
  19   3   8      304.88      252.50     44.43 o 
  20   3   8      525.78      557.19     48.29 o 
 -19   4   8      305.90      293.13     23.51 o 
 -18   4   8       13.43       19.02     21.67 o 
 -17   4   8      284.26      342.23     22.83 o 
 -16   4   8       14.20       20.09     20.21 o 
 -15   4   8      242.51      268.27     20.54 o 
 -14   4   8      139.20      143.92     16.30 o 
 -13   4   8       31.02       50.38     14.39 o 
 -12   4   8      561.20      594.56     18.00 o 
 -11   4   8     2671.25     2642.50     76.46 o 
 -10   4   8      457.14      447.18     19.85 o 
  -9   4   8      407.62      422.76     16.72 o 
  -8   4   8      959.81      959.28     16.34 o 
  -7   4   8     1398.51     1400.69     22.38 o 
  -6   4   8      647.82      625.19     16.83 o 
  -5   4   8       47.23       50.36      7.66 o 
  -4   4   8     5130.51     5129.89     44.88 o 
  -3   4   8     2653.44     2618.56     34.99 o 
  -2   4   8     1207.65     1254.66     17.92 o 
  -1   4   8      637.01      719.31      8.99 o 
   0   4   8      949.05      952.87     10.45 o 
   1   4   8     4764.63     5108.37     60.64 o 
   2   4   8     1825.55     1887.04     19.54 o 
   3   4   8       13.04       13.12      7.29 o 
   4   4   8     1589.20     1544.12     12.70 o 
   5   4   8     4636.81     4590.59     40.19 o 
   6   4   8     3402.97     3379.07     31.65 o 
   7   4   8     1660.85     1659.98     31.89 o 
   8   4   8     2555.21     2517.26     21.66 o 
   9   4   8     1382.48     1383.16     19.07 o 
  10   4   8     1412.35     1445.94     28.19 o 
  11   4   8       34.72       27.94     12.26 o 
  12   4   8      653.85      656.64     15.90 o 
  13   4   8     1479.65     1498.87     28.62 o 
  14   4   8      700.14      666.58     23.05 o 
  15   4   8       26.94       35.49     25.51 o 
  16   4   8      865.94      897.99     47.04 o 
  17   4   8      265.70      193.45     41.96 o 
  18   4   8     1633.45     1619.20     58.35 o 
  19   4   8       29.42       15.05     41.93 o 
 -18   5   8       76.05       82.79     22.96 o 
 -17   5   8       79.82       88.30     22.49 o 
 -16   5   8      212.94      231.20     22.00 o 
 -15   5   8       43.51       43.76     20.36 o 
 -14   5   8      362.01      344.07     20.82 o 
 -13   5   8      237.03      208.91     18.92 o 
 -12   5   8      242.33      231.63     15.62 o 
 -11   5   8      278.44      283.24     14.96 o 
 -10   5   8       30.47       33.98     15.00 o 
  -9   5   8      418.92      446.94     21.21 o 
  -8   5   8      115.54      120.98     16.55 o 
  -7   5   8        2.14       -9.69     15.20 o 
  -6   5   8      323.83      323.43     12.67 o 
  -5   5   8     1749.22     1803.87     31.22 o 
  -4   5   8      115.42      118.15      9.50 o 
  -3   5   8       33.92       34.98      7.68 o 
  -2   5   8      286.89      283.28      8.23 o 
  -1   5   8     1231.90     1244.92     25.60 o 
   0   5   8      109.13       99.40      8.51 o 
   1   5   8       15.72        8.33      8.14 o 
   2   5   8      369.87      378.13     10.50 o 
   3   5   8     1186.24     1195.00     12.99 o 
   4   5   8     1083.62     1118.26     14.03 o 
   5   5   8        0.59       -0.64     10.06 o 
   6   5   8      784.42      797.33     14.81 o 
   7   5   8       67.58       51.90     10.94 o 
   8   5   8     2171.77     2109.13     19.26 o 
   9   5   8       33.97       21.02     12.03 o 
  10   5   8      264.97      275.04     13.66 o 
  11   5   8      716.46      728.92     19.52 o 
  12   5   8      722.20      727.46     27.82 o 
  13   5   8        3.32       -4.97     19.07 o 
  14   5   8      139.32      155.02     21.22 o 
  15   5   8      469.52      444.94     23.46 o 
  16   5   8      240.99      242.99     42.79 o 
  17   5   8        0.82      -44.53     41.75 o 
  18   5   8       47.48       32.78     42.94 o 
 -17   6   8       24.23       21.91     25.47 o 
 -16   6   8        0.01       12.58     25.69 o 
 -15   6   8       37.37       22.14     24.88 o 
 -14   6   8        0.55      -17.67     23.88 o 
 -13   6   8       12.10       13.90     23.06 o 
 -12   6   8        5.46        2.86     21.46 o 
 -11   6   8        2.62       25.91     27.06 o 
 -10   6   8       24.62       19.00     19.40 o 
  -9   6   8        4.60      -13.26     18.42 o 
  -8   6   8        0.41       -3.04     17.31 o 
  -7   6   8        2.56        4.27     14.94 o 
  -6   6   8       76.54       53.40     12.75 o 
  -5   6   8        1.13       -0.87     12.10 o 
  -4   6   8        4.83       10.39     10.67 o 
  -3   6   8        0.26       -5.21      8.94 o 
  -2   6   8       59.93       56.41     10.22 o 
  -1   6   8       26.63       16.87     10.95 o 
   0   6   8       72.39       60.01     10.60 o 
   1   6   8        0.64       -1.56     11.17 o 
   2   6   8        0.77        0.21     12.12 o 
   3   6   8        5.77       12.96     12.59 o 
   4   6   8       10.61       12.49     12.08 o 
   5   6   8       12.83       18.43     12.32 o 
   6   6   8       35.67       32.52     12.26 o 
   7   6   8       97.87       88.78     13.25 o 
   8   6   8        7.64       -0.30     13.05 o 
   9   6   8       66.61       60.83     14.09 o 
  10   6   8       19.54       14.77     14.41 o 
  11   6   8        0.80       -5.43     16.51 o 
  12   6   8        1.33       13.43     16.88 o 
  13   6   8        6.70       12.12     20.65 o 
  14   6   8        0.13       -6.43     21.42 o 
  15   6   8        2.61        1.74     22.01 o 
  16   6   8        0.84       15.30     27.16 o 
  17   6   8       16.16        4.81     40.03 o 
 -15   7   8        0.91        0.61     50.04 o 
 -14   7   8      148.09      167.00     34.28 o 
 -13   7   8      140.73      130.47     32.27 o 
 -12   7   8       57.48       65.82     31.08 o 
 -11   7   8      278.82      284.27     36.07 o 
 -10   7   8        4.81        3.49     28.07 o 
  -9   7   8      121.32      100.88     29.79 o 
  -8   7   8       10.13       29.61     25.55 o 
  -7   7   8       55.04       46.13     18.30 o 
  -6   7   8       26.40       37.21     14.44 o 
  -5   7   8      437.10      439.85     15.95 o 
  -4   7   8      341.48      345.87     15.11 o 
  -3   7   8       14.36        8.71     17.10 o 
  -2   7   8      216.08      224.20     14.45 o 
  -1   7   8      271.85      306.59     18.28 o 
   0   7   8        9.17        1.30     13.21 o 
   1   7   8        9.73       19.16     14.40 o 
   2   7   8       78.03       78.96     14.06 o 
   3   7   8      422.70      425.05     16.00 o 
   4   7   8      382.71      375.89     16.55 o 
   5   7   8       11.51       22.72     14.68 o 
   6   7   8      512.97      502.24     19.95 o 
   7   7   8      113.98       87.56     17.10 o 
   8   7   8      673.19      654.03     21.95 o 
   9   7   8        6.19        3.10     20.30 o 
  10   7   8       19.25       -0.19     20.63 o 
  11   7   8      322.71      303.08     22.45 o 
  12   7   8      337.09      331.66     19.85 o 
  13   7   8        5.16        7.17     21.79 o 
  14   7   8       65.08       66.16     22.15 o 
  15   7   8      132.54      141.25     22.89 o 
 -13   8   8        6.77       29.35     51.91 o 
 -12   8   8      113.16      104.46     53.14 o 
 -11   8   8      571.82      581.72     56.45 o 
 -10   8   8      107.35      101.83     49.23 o 
  -9   8   8      118.32      146.62     50.59 o 
  -8   8   8      199.58      232.03     49.07 o 
  -7   8   8      242.59      237.34     46.97 o 
  -6   8   8      140.29      111.17     26.70 o 
  -5   8   8       18.64        7.37     25.89 o 
  -4   8   8     1319.53     1425.74     48.61 o 
  -3   8   8      291.69      317.62     29.16 o 
  -2   8   8      235.03      219.42     19.34 o 
  -1   8   8      147.06      146.77     21.74 o 
   0   8   8      164.04      164.50     16.97 o 
   1   8   8      897.49      961.00     28.66 o 
   2   8   8      378.62      379.44     19.72 o 
   3   8   8        2.25       -3.76     17.77 o 
   4   8   8      309.13      292.36     21.35 o 
   5   8   8      849.22      906.72     25.54 o 
   6   8   8      681.46      711.43     28.56 o 
   7   8   8      427.38      401.02     23.76 o 
   8   8   8      594.61      567.50     32.26 o 
   9   8   8      241.85      236.02     23.49 o 
  10   8   8      231.57      212.62     23.23 o 
  11   8   8       15.98       -4.05     22.12 o 
  12   8   8      144.81      133.31     30.54 o 
  13   8   8      359.20      330.51     31.30 o 
 -11   9   8       53.26       54.80     52.34 o 
 -10   9   8        4.34       25.62     51.57 o 
  -9   9   8       41.77        9.06     50.65 o 
  -8   9   8       33.86       22.04     51.82 o 
  -6   9   8       70.01       75.19     37.44 o 
  -5   9   8      314.78      326.15     41.91 o 
  -4   9   8        2.60      -21.39     38.54 o 
  -3   9   8       32.32       30.78     39.21 o 
  -2   9   8       26.54       12.59     23.81 o 
  -1   9   8      218.21      255.19     27.47 o 
   0   9   8       10.15       15.67     25.13 o 
   1   9   8        7.93        1.53     20.34 o 
   2   9   8       40.07       50.01     21.32 o 
   3   9   8      202.59      175.94     22.65 o 
   4   9   8      165.00      158.30     22.98 o 
   5   9   8        2.66      -18.96     22.22 o 
   6   9   8       97.81      130.32     23.57 o 
   7   9   8       63.76       32.68     23.17 o 
   8   9   8      514.05      479.09     26.12 o 
   9   9   8       11.86       -4.49     22.59 o 
  10   9   8       66.04       66.51     23.17 o 
  11   9   8      105.23       96.48     23.21 o 
  -6  10   8       32.04       -2.10     40.43 o 
  -5  10   8        1.53       33.27     40.54 o 
  -4  10   8        5.98        0.41     42.31 o 
  -3  10   8        0.79       11.84     41.71 o 
  -2  10   8       22.41      -12.96     41.37 o 
  -1  10   8       10.25        4.39     26.31 o 
   0  10   8       31.94       23.32     27.52 o 
   1  10   8        0.28        8.22     28.13 o 
   2  10   8        0.11       -7.71     28.62 o 
   3  10   8        1.92       -4.71     22.78 o 
   4  10   8        3.15       13.46     23.31 o 
   5  10   8        6.21       28.45     23.09 o 
   6  10   8       23.28        7.82     23.61 o 
   7  10   8       49.50       28.89     23.56 o 
 -20   1   9      179.84      194.30     22.92 o 
 -19   1   9       84.37       74.27     21.99 o 
 -18   1   9       13.03       33.08     21.00 o 
 -17   1   9       86.84       86.86     27.49 o 
 -16   1   9      166.55      173.39     20.81 o 
 -15   1   9      492.64      542.60     30.63 o 
 -14   1   9        0.18       -2.67     15.98 o 
 -13   1   9      110.50      118.89     15.67 o 
 -12   1   9     1077.84     1059.38     38.13 o 
 -11   1   9       25.92       50.05     13.00 o 
 -10   1   9      321.21      271.74     11.68 o 
  -9   1   9      179.47      210.26     10.17 o 
  -8   1   9      791.68      756.40     19.56 o 
  -7   1   9      462.71      454.19     11.29 o 
  -6   1   9      669.83      664.69     15.41 o 
  -5   1   9      181.63      184.60      9.65 o 
  -4   1   9     2293.18     2315.56     39.34 o 
  -3   1   9     3046.74     3033.40     42.22 o 
  -2   1   9      262.76      233.23      8.84 o 
  -1   1   9       21.24       22.23      7.75 o 
   0   1   9     1575.49     1593.10     17.75 o 
   1   1   9     1961.88     1992.15     26.17 o 
   2   1   9      386.81      402.06      7.70 o 
   3   1   9       13.82       11.67      6.44 o 
   4   1   9     3129.48     3176.45     46.68 o 
   5   1   9     5188.98     5120.44     54.03 o 
   6   1   9      162.99      147.70      8.45 o 
   7   1   9     2155.43     2079.74     15.20 o 
   8   1   9     2466.86     2403.36     21.78 o 
   9   1   9     2617.42     2637.96     30.26 o 
  10   1   9      354.50      352.15     12.84 o 
  11   1   9       17.19       19.31     11.92 o 
  12   1   9     1383.03     1318.31     25.74 o 
  13   1   9     1680.16     1746.59     22.36 o 
  14   1   9      427.64      425.96     24.92 o 
  15   1   9       56.16       68.63     20.46 o 
  16   1   9      400.72      333.13     36.85 o 
  17   1   9      180.87      202.09     37.96 o 
  18   1   9      732.78      702.14     43.62 o 
  19   1   9        0.45        5.57     37.79 o 
  20   1   9      318.27      275.48     41.74 o 
 -20   2   9        1.46       21.10     25.56 o 
 -19   2   9      340.33      349.90     27.74 o 
 -18   2   9      402.05      351.27     27.03 o 
 -17   2   9       14.77       31.76     19.36 o 
 -16   2   9      525.01      532.67     26.77 o 
 -15   2   9      124.53      132.63     19.15 o 
 -14   2   9      973.10     1033.10     22.02 o 
 -13   2   9      549.65      519.63     18.40 o 
 -12   2   9       81.10       61.91     13.74 o 
 -11   2   9     1460.80     1364.03     21.45 o 
 -10   2   9     3044.87     2914.40     41.44 o 
  -9   2   9      634.79      677.45     14.47 o 
  -8   2   9       44.02       56.88     10.08 o 
  -7   2   9       87.86       85.57      9.16 o 
  -6   2   9     2080.80     2022.63     25.67 o 
  -5   2   9     8859.02     8845.15     79.57 o 
  -4   2   9     2381.06     2306.76     27.65 o 
  -3   2   9      648.85      638.17     13.47 o 
  -2   2   9     3569.53     3783.70     65.09 o 
  -1   2   9     1994.29     1996.14     38.00 o 
   0   2   9      277.96      277.23      7.01 o 
   1   2   9      111.82      115.45      6.57 o 
   2   2   9     4900.41     5177.12     64.08 o 
   3   2   9     4108.44     4180.31     63.13 o 
   4   2   9      702.99      736.39     11.51 o 
   5   2   9      781.80      781.56     11.89 o 
   6   2   9     8563.90     8658.04    109.44 o 
   7   2   9      347.20      350.33      9.50 o 
   8   2   9       35.53       29.61      9.80 o 
   9   2   9       88.23       91.54     10.58 o 
  10   2   9     2313.47     2338.01     19.61 o 
  11   2   9     2824.34     2668.64     39.41 o 
  12   2   9      645.59      616.19     17.03 o 
  13   2   9      149.02      162.89     17.20 o 
  14   2   9      622.95      578.49     28.11 o 
  15   2   9     1444.63     1509.24     46.97 o 
  16   2   9       23.39       13.09     35.74 o 
  17   2   9      179.94      196.02     39.47 o 
  18   2   9      919.57      889.15     49.26 o 
  19   2   9     1263.40     1257.79     52.76 o 
  20   2   9      292.28      277.05     44.42 o 
 -19   3   9       87.54       66.76     26.19 o 
 -18   3   9        2.39        7.13     20.39 o 
 -17   3   9       42.75       49.94     20.43 o 
 -16   3   9      194.40      204.10     20.30 o 
 -15   3   9      349.41      367.11     23.28 o 
 -14   3   9        0.91       -2.11     17.50 o 
 -13   3   9       32.12       31.57     15.50 o 
 -12   3   9      763.08      760.73     35.32 o 
 -11   3   9       68.93       66.26     13.91 o 
 -10   3   9      310.53      262.82     20.89 o 
  -9   3   9       87.66       99.34     12.58 o 
  -8   3   9      613.97      611.25     30.61 o 
  -7   3   9      501.80      492.39     12.83 o 
  -6   3   9      511.19      517.81     11.48 o 
  -5   3   9      201.90      190.00      9.30 o 
  -4   3   9     1080.51     1106.11     22.87 o 
  -3   3   9     2555.08     2556.75     30.84 o 
  -2   3   9      467.29      474.26      7.18 o 
  -1   3   9       73.20       66.84      5.88 o 
   0   3   9     1118.29     1105.25     15.77 o 
   1   3   9     1763.37     1745.32     34.41 o 
   2   3   9      375.12      379.24      9.64 o 
   3   3   9       18.03       15.10      8.32 o 
   4   3   9     2048.86     2045.05     51.23 o 
   5   3   9     3556.85     3467.09     56.54 o 
   6   3   9       25.06       14.63      9.74 o 
   7   3   9     1461.22     1410.53     27.08 o 
   8   3   9     2255.03     2184.36     28.97 o 
   9   3   9     2211.74     2199.25     19.52 o 
  10   3   9      252.13      245.86     13.70 o 
  11   3   9       15.77       11.90     12.98 o 
  12   3   9     1110.15     1026.37     24.73 o 
  13   3   9     1189.07     1168.76     23.78 o 
  14   3   9      416.36      452.46     25.92 o 
  15   3   9       54.13       72.67     26.23 o 
  16   3   9      405.63      411.05     42.47 o 
  17   3   9      174.91      162.08     41.47 o 
  18   3   9      607.60      569.51     46.51 o 
  19   3   9       15.32       17.90     41.82 o 
 -19   4   9        2.77        4.87     22.11 o 
 -18   4   9        0.36       -9.11     21.64 o 
 -17   4   9       15.79       26.74     21.38 o 
 -16   4   9       11.86       13.90     20.77 o 
 -15   4   9        7.50        3.55     19.67 o 
 -14   4   9        0.66       -1.74     17.13 o 
 -13   4   9        5.91        0.12     16.44 o 
 -12   4   9       19.01       24.55     17.73 o 
 -11   4   9        0.40        2.16     17.18 o 
 -10   4   9        0.97        6.58     16.26 o 
  -9   4   9       21.96        9.25     15.74 o 
  -8   4   9        6.57       -1.51     15.14 o 
  -7   4   9        1.19        2.86     12.10 o 
  -6   4   9       10.87       15.85      9.93 o 
  -5   4   9        2.02        2.09      8.50 o 
  -4   4   9       25.03       17.83      7.98 o 
  -3   4   9        2.05       -3.38      7.43 o 
  -2   4   9        0.51        0.89      6.52 o 
  -1   4   9       37.26       34.66      6.62 o 
   0   4   9        1.37       -0.96      6.92 o 
   1   4   9        0.70       -1.93      7.86 o 
   2   4   9        0.06        2.89      8.00 o 
   3   4   9        0.27        1.10      8.08 o 
   4   4   9        9.88       10.56      8.60 o 
   5   4   9        4.07        3.55      9.83 o 
   6   4   9       10.50       14.58     10.26 o 
   7   4   9        7.08        6.32     10.91 o 
   8   4   9       28.92       22.43     11.55 o 
   9   4   9       27.40       14.41     11.77 o 
  10   4   9        0.64        4.40     12.20 o 
  11   4   9        0.06       -1.37     12.77 o 
  12   4   9        2.28       -4.29     13.31 o 
  13   4   9        1.33       -7.54     13.63 o 
  14   4   9        3.34        1.33     24.62 o 
  15   4   9        0.06       -3.27     26.45 o 
  16   4   9        6.45       -8.47     40.16 o 
  17   4   9        9.08        5.83     41.91 o 
  18   4   9        0.21       -6.92     42.83 o 
  19   4   9        1.72        4.48     45.31 o 
 -18   5   9       14.86       26.87     21.91 o 
 -17   5   9       54.45       43.33     21.97 o 
 -16   5   9       39.81       42.05     21.45 o 
 -15   5   9      289.87      297.31     25.15 o 
 -14   5   9        1.41       11.20     22.49 o 
 -13   5   9       84.20       85.43     21.90 o 
 -12   5   9      544.54      583.09     23.58 o 
 -11   5   9        5.73        6.09     19.04 o 
 -10   5   9       95.69       86.60     18.83 o 
  -9   5   9       62.89       55.03     17.90 o 
  -8   5   9      306.87      293.60     18.38 o 
  -7   5   9      139.67      155.22     16.52 o 
  -6   5   9      249.91      247.28     17.46 o 
  -5   5   9       44.22       38.00     10.45 o 
  -4   5   9     1202.53     1246.71     31.25 o 
  -3   5   9     1136.83     1176.67     30.94 o 
  -2   5   9       21.36       21.97      8.09 o 
  -1   5   9       11.73        2.00      8.33 o 
   0   5   9      568.56      607.83     11.15 o 
   1   5   9      591.44      583.83     14.74 o 
   2   5   9      172.22      160.07     10.22 o 
   3   5   9       12.57        8.63      9.81 o 
   4   5   9     1122.91     1124.97     15.24 o 
   5   5   9     2054.37     2066.05     19.46 o 
   6   5   9      175.18      173.73     12.67 o 
   7   5   9     1051.84     1042.50     16.62 o 
   8   5   9      845.23      829.82     23.47 o 
   9   5   9     1053.60     1017.90     21.75 o 
  10   5   9      187.17      179.07     13.87 o 
  11   5   9        4.18       -4.73     13.62 o 
  12   5   9      565.17      556.08     18.23 o 
  13   5   9      822.51      880.84     21.41 o 
  14   5   9      138.27      126.52     21.44 o 
  15   5   9       22.60       16.34     21.71 o 
  16   5   9      136.48      109.93     42.21 o 
  17   5   9       44.33       59.77     41.88 o 
  18   5   9      361.33      360.50     47.29 o 
 -17   6   9       11.50        5.24     32.49 o 
 -16   6   9      204.87      171.96     32.91 o 
 -15   6   9       49.57       60.19     44.39 o 
 -14   6   9      293.16      342.10     33.28 o 
 -13   6   9      204.45      183.68     31.03 o 
 -12   6   9       23.86       30.05     28.43 o 
 -11   6   9      532.89      554.77     65.77 o 
 -10   6   9     1069.07     1104.64     35.58 o 
  -9   6   9      189.79      196.44     20.14 o 
  -8   6   9        8.18       -9.57     18.24 o 
  -7   6   9       29.77       48.86     17.23 o 
  -6   6   9      586.28      561.93     19.90 o 
  -5   6   9     3026.48     3049.16     63.09 o 
  -4   6   9     1065.64     1138.09     23.27 o 
  -3   6   9      190.63      194.15     11.57 o 
  -2   6   9     1024.02     1105.24     20.31 o 
  -1   6   9      554.16      590.69     22.12 o 
   0   6   9      116.75      133.13     12.10 o 
   1   6   9       61.82       62.89     11.90 o 
   2   6   9     1357.82     1395.07     25.99 o 
   3   6   9     1183.07     1211.66     26.96 o 
   4   6   9      236.95      244.08     14.84 o 
   5   6   9      300.58      308.30     14.87 o 
   6   6   9     2773.63     2850.02     31.19 o 
   7   6   9       88.72       98.40     13.90 o 
   8   6   9       29.35       31.57     14.20 o 
   9   6   9       29.78       29.43     14.47 o 
  10   6   9      676.12      711.57     21.41 o 
  11   6   9      957.99     1000.55     22.33 o 
  12   6   9      220.18      251.10     19.02 o 
  13   6   9       87.97       98.32     22.03 o 
  14   6   9      151.95      165.30     22.92 o 
  15   6   9      502.54      531.56     26.80 o 
  16   6   9       14.92       22.15     27.41 o 
 -15   7   9       98.08       91.12     33.63 o 
 -14   7   9        2.42       -5.30     31.83 o 
 -13   7   9        0.98      -15.42     31.67 o 
 -12   7   9      196.96      182.30     36.08 o 
 -11   7   9       29.79        3.21     30.05 o 
 -10   7   9       97.28       91.19     30.03 o 
  -9   7   9        6.20       23.23     28.20 o 
  -8   7   9      174.02      185.31     27.89 o 
  -7   7   9      169.58      127.98     26.78 o 
  -6   7   9      137.41      122.87     15.79 o 
  -5   7   9       61.16       60.93     14.53 o 
  -4   7   9      117.24       96.54     14.03 o 
  -3   7   9      777.93      772.60     26.41 o 
  -2   7   9      230.42      209.02     13.62 o 
  -1   7   9       47.94       33.60     13.71 o 
   0   7   9      212.05      229.52     19.57 o 
   1   7   9      474.95      512.00     17.97 o 
   2   7   9      133.04      129.69     14.76 o 
   3   7   9       12.36       15.80     14.91 o 
   4   7   9      428.84      436.48     17.49 o 
   5   7   9      842.77      845.92     21.10 o 
   6   7   9        2.99       -1.88     18.01 o 
   7   7   9      488.46      461.45     23.73 o 
   8   7   9      723.13      753.14     33.10 o 
   9   7   9      647.57      633.49     24.92 o 
  10   7   9       51.28       62.11     22.06 o 
  11   7   9        3.66       -0.43     18.35 o 
  12   7   9      323.60      305.44     20.46 o 
  13   7   9      302.12      297.93     27.14 o 
  14   7   9      151.16      145.26     23.28 o 
  15   7   9       18.07       19.89     22.59 o 
 -13   8   9        3.41      -16.27     49.76 o 
 -12   8   9       19.13       11.01     51.31 o 
 -11   8   9        0.13      -35.89     49.53 o 
 -10   8   9        1.09      -21.26     30.57 o 
  -9   8   9       17.29       19.63     30.11 o 
  -8   8   9        4.56        8.68     28.36 o 
  -7   8   9        1.37        9.33     27.35 o 
  -6   8   9       11.88        6.65     20.56 o 
  -5   8   9        0.33        9.19     34.72 o 
  -4   8   9       27.50       37.02     35.20 o 
  -3   8   9        1.14       20.70     35.74 o 
  -2   8   9        0.96      -12.76     26.92 o 
  -1   8   9       27.63       23.96     18.06 o 
   0   8   9        1.60        7.93     18.60 o 
   1   8   9        0.74      -10.08     18.98 o 
   2   8   9        0.68       -6.39     19.81 o 
   3   8   9        0.24      -13.44     20.21 o 
   4   8   9        7.61        5.27     20.55 o 
   5   8   9        3.70       -0.41     21.01 o 
   6   8   9       11.49       10.21     21.71 o 
   7   8   9        4.33       17.66     22.43 o 
   8   8   9       29.32       25.76     22.61 o 
   9   8   9       25.18       25.23     22.81 o 
  10   8   9        0.73       -2.93     22.83 o 
  11   8   9        0.12       -0.91     22.75 o 
  12   8   9        1.43        4.15     22.87 o 
  13   8   9        0.47       10.21     28.89 o 
 -10   9   9        8.69      -22.83     50.98 o 
  -9   9   9        2.78       12.51     50.92 o 
  -8   9   9       45.45       51.56     49.38 o 
  -6   9   9       39.38       17.51     38.20 o 
  -5   9   9        1.30      -20.20     37.58 o 
  -4   9   9      233.24      181.55     40.99 o 
  -3   9   9      233.83      253.18     41.96 o 
  -2   9   9        2.73       -7.08     40.72 o 
  -1   9   9        2.20      -14.77     25.43 o 
   0   9   9       51.13       48.43     25.72 o 
   1   9   9       54.50       64.22     21.37 o 
   2   9   9       44.09       33.08     21.52 o 
   3   9   9        7.89      -15.91     22.09 o 
   4   9   9      146.33      174.15     23.75 o 
   5   9   9      357.94      345.09     25.26 o 
   6   9   9       90.44       71.94     23.56 o 
   7   9   9      340.45      273.95     25.51 o 
   8   9   9      122.21      137.77     24.71 o 
   9   9   9      157.07      125.00     24.53 o 
  10   9   9       41.04       45.52     23.51 o 
  -5  10   9      500.95      453.99     47.20 o 
  -4  10   9      313.84      284.49     45.12 o 
  -3  10   9       13.19       -9.83     43.17 o 
  -2  10   9      107.12      149.46     44.37 o 
  -1  10   9       47.22       81.80     43.85 o 
   0  10   9       15.06       27.18     27.57 o 
   1  10   9        8.17       13.89     28.27 o 
   2  10   9      177.25      187.45     30.84 o 
   3  10   9      125.35      102.01     24.01 o 
   4  10   9       23.96       21.58     23.77 o 
   5  10   9       38.68       22.28     23.71 o 
 -20   0  10      110.93       87.29     31.67 o 
 -19   0  10       13.74       14.40     30.84 o 
 -18   0  10      160.68      147.08     41.20 o 
 -17   0  10       11.90       10.69     38.15 o 
 -16   0  10     1210.53     1308.47     48.68 o 
 -15   0  10      182.19      216.12     35.48 o 
 -14   0  10       34.54       35.12     24.42 o 
 -13   0  10      635.17      603.83     23.06 o 
 -12   0  10      754.49      706.10     26.20 o 
 -11   0  10      143.80      183.34     19.60 o 
 -10   0  10      322.22      278.44     18.09 o 
  -9   0  10     1084.12     1095.95     40.96 o 
  -8   0  10      942.07     1110.30     23.27 o 
  -7   0  10     1420.68     1453.83     24.20 o 
  -6   0  10      892.95      943.08     19.31 o 
  -5   0  10    12538.23    12819.29     67.81 o 
  -4   0  10      392.11      403.00     15.17 o 
  -3   0  10      468.21      477.27     18.68 o 
  -2   0  10      510.51      466.28     22.46 o 
  -1   0  10     2295.81     2311.64     26.72 o 
   0   0  10     1850.24     1968.77     25.04 o 
   1   0  10     4412.12     4831.89     95.98 o 
   2   0  10      202.72      232.39     12.13 o 
   3   0  10     1737.67     1870.10     22.29 o 
   4   0  10     4178.65     4251.97     61.02 o 
   5   0  10     1676.20     1723.56     27.83 o 
   6   0  10      438.05      411.34     12.54 o 
   7   0  10      174.84      163.44     14.43 o 
   8   0  10      678.10      688.86     18.56 o 
   9   0  10     3972.60     3798.95     45.41 o 
  10   0  10      362.74      414.43     23.80 o 
  11   0  10      730.58      635.68     45.93 o 
  12   0  10     2736.09     2507.70     96.14 o 
  13   0  10      374.67      280.82     23.29 o 
  14   0  10     1003.73     1050.69     42.18 o 
  15   0  10      478.24      533.12     36.04 o 
  16   0  10      279.13      198.69     34.20 o 
  17   0  10     1297.99     1327.60     46.51 o 
  18   0  10      464.70      406.03     38.47 o 
 -20   1  10       10.51       26.80     22.38 o 
 -19   1  10      130.35      153.55     22.29 o 
 -18   1  10       44.89       20.14     23.91 o 
 -17   1  10        9.62       -4.38     27.09 o 
 -16   1  10      124.61      116.49     21.19 o 
 -15   1  10      605.71      587.51     36.35 o 
 -14   1  10      370.17      374.21     18.46 o 
 -13   1  10      358.51      329.23     15.47 o 
 -12   1  10       17.36       12.88     12.78 o 
 -11   1  10      192.13      220.42     13.01 o 
 -10   1  10      714.77      705.45     18.57 o 
  -9   1  10      583.22      557.62     15.05 o 
  -8   1  10       10.98        6.86     10.18 o 
  -7   1  10      237.66      239.79     12.08 o 
  -6   1  10     1838.51     1873.84     23.58 o 
  -5   1  10     1882.80     1961.48     37.70 o 
  -4   1  10      116.09      111.58      9.74 o 
  -3   1  10     3364.81     3337.40     60.29 o 
  -2   1  10     1570.94     1550.35     30.57 o 
  -1   1  10     1773.09     1852.45     27.97 o 
   0   1  10      136.53      122.60      8.47 o 
   1   1  10      977.21      985.98     12.59 o 
   2   1  10     1841.37     1805.15     43.70 o 
   3   1  10     1630.34     1716.50     25.42 o 
   4   1  10      267.35      269.01      8.45 o 
   5   1  10     4112.43     4031.00     48.90 o 
   6   1  10      307.03      313.30      9.60 o 
   7   1  10     4032.62     4015.12     51.26 o 
   8   1  10      292.99      307.65     10.72 o 
   9   1  10      985.68      954.22     14.79 o 
  10   1  10     1145.71     1169.62     29.01 o 
  11   1  10      949.97      968.43     27.50 o 
  12   1  10       84.24       83.42     13.32 o 
  13   1  10      594.91      646.66     23.38 o 
  14   1  10     1567.21     1610.87     24.64 o 
  15   1  10      263.85      238.45     28.94 o 
  16   1  10       67.98       56.43     35.02 o 
  17   1  10        6.94       13.06     37.09 o 
  18   1  10      624.41      615.24     43.37 o 
  19   1  10      277.47      249.06     40.62 o 
  20   1  10       58.73       80.30     39.04 o 
 -19   2  10        2.41       -7.68     25.29 o 
 -18   2  10        1.54       -6.83     24.30 o 
 -17   2  10        0.49       -7.61     19.76 o 
 -16   2  10        3.04       22.62     21.20 o 
 -15   2  10        0.30        3.99     19.75 o 
 -14   2  10        0.77        0.73     16.72 o 
 -13   2  10        1.89        0.47     16.10 o 
 -12   2  10        4.56      -10.80     16.24 o 
 -11   2  10        0.08       -2.62     13.41 o 
 -10   2  10       11.78        8.21     12.94 o 
  -9   2  10        0.41        2.14     11.47 o 
  -8   2  10        3.22        2.72     10.56 o 
  -7   2  10        0.06       -2.54      9.34 o 
  -6   2  10        0.17       -4.74     10.34 o 
  -5   2  10        8.23        9.57     10.21 o 
  -4   2  10        9.43       10.06      9.20 o 
  -3   2  10        2.21       -0.72      8.07 o 
  -2   2  10        2.41        5.48      6.80 o 
  -1   2  10        0.36       -2.47      7.37 o 
   0   2  10        1.65        3.67      7.19 o 
   1   2  10        1.91        3.91      7.63 o 
   2   2  10        1.24       -0.73      7.98 o 
   3   2  10        9.26       11.11      7.86 o 
   4   2  10        0.24       -8.65      8.18 o 
   5   2  10       10.33        8.80      8.24 o 
   6   2  10        0.01        5.45      8.35 o 
   7   2  10        5.01        4.42      8.73 o 
   8   2  10        9.07        5.18     10.55 o 
   9   2  10        1.06        1.95     11.08 o 
  10   2  10        0.03        5.52     11.57 o 
  11   2  10        0.04        4.61     13.86 o 
  12   2  10        0.14       -0.24     16.28 o 
  13   2  10        1.72        6.24     16.75 o 
  14   2  10        0.04       -0.33     19.67 o 
  15   2  10        0.18       -5.68     35.99 o 
  16   2  10        4.05       29.66     37.35 o 
  17   2  10        0.29       26.11     39.45 o 
  18   2  10        0.01       43.26     41.03 o 
  19   2  10        0.04      -17.49     41.42 o 
 -19   3  10       97.63      102.98     26.10 o 
 -18   3  10       22.81       32.36     21.25 o 
 -17   3  10        2.35       11.82     20.46 o 
 -16   3  10      103.49      110.67     20.64 o 
 -15   3  10      630.04      604.37     30.78 o 
 -14   3  10      275.63      295.18     48.56 o 
 -13   3  10      192.30      188.82     19.09 o 
 -12   3  10       58.28       58.91     17.22 o 
 -11   3  10      136.91      152.69     17.53 o 
 -10   3  10      403.73      376.44     17.95 o 
  -9   3  10      347.74      334.77     16.75 o 
  -8   3  10        5.23        4.51     12.02 o 
  -7   3  10      222.44      213.79     11.37 o 
  -6   3  10     1333.91     1350.51     22.87 o 
  -5   3  10     1348.87     1326.18     22.34 o 
  -4   3  10       26.12       28.29      8.65 o 
  -3   3  10     2687.97     2727.88     54.57 o 
  -2   3  10      741.31      749.28     11.28 o 
  -1   3  10     1155.70     1187.48     18.50 o 
   0   3  10       70.37       73.69      7.03 o 
   1   3  10      706.46      714.10     17.98 o 
   2   3  10     1397.66     1332.55     25.10 o 
   3   3  10     1100.91     1094.89     31.35 o 
   4   3  10      155.40      150.79     11.01 o 
   5   3  10     3200.81     3190.89     68.60 o 
   6   3  10       69.70       59.44     10.65 o 
   7   3  10     2923.89     2803.62     30.85 o 
   8   3  10      330.23      322.64     12.94 o 
   9   3  10      724.71      669.14     14.96 o 
  10   3  10      881.46      820.62     17.15 o 
  11   3  10      652.72      636.72     16.85 o 
  12   3  10       85.27       85.66     18.01 o 
  13   3  10      550.72      561.32     20.47 o 
  14   3  10     1092.64     1089.05     48.91 o 
  15   3  10      120.13       89.89     37.70 o 
  16   3  10      107.26       89.67     39.57 o 
  17   3  10       14.33       38.93     41.31 o 
  18   3  10      464.39      530.09     47.16 o 
  19   3  10      219.01      188.45     46.01 o 
 -18   4  10      103.48       95.31     26.16 o 
 -17   4  10        9.46       17.35     25.19 o 
 -16   4  10      741.94      743.60     28.99 o 
 -15   4  10       88.08       88.66     24.07 o 
 -14   4  10        9.80        1.29     27.26 o 
 -13   4  10      374.08      327.43     30.30 o 
 -12   4  10      437.55      409.97     21.96 o 
 -11   4  10       62.70       63.41     18.10 o 
 -10   4  10      216.29      183.22     18.23 o 
  -9   4  10      612.55      619.97     24.91 o 
  -8   4  10      587.99      601.11     16.29 o 
  -7   4  10      760.19      728.88     14.57 o 
  -6   4  10      545.63      524.23     14.20 o 
  -5   4  10     6740.37     6736.23     63.96 o 
  -4   4  10      261.04      249.44      9.98 o 
  -3   4  10      198.07      204.16      9.16 o 
  -2   4  10      209.61      199.01      7.85 o 
  -1   4  10     1126.20     1126.17     20.58 o 
   0   4  10     1168.93     1186.28     19.71 o 
   1   4  10     2280.57     2304.94     33.91 o 
   2   4  10      107.40      116.25      9.02 o 
   3   4  10      790.59      817.66     12.98 o 
   4   4  10     2327.43     2394.82     28.28 o 
   5   4  10      894.98      895.39     19.20 o 
   6   4  10      285.57      267.86     12.37 o 
   7   4  10       98.01      109.29     12.01 o 
   8   4  10      330.10      321.70     14.43 o 
   9   4  10     2202.22     2223.60     63.76 o 
  10   4  10      212.11      215.77     14.01 o 
  11   4  10      422.06      440.23     17.73 o 
  12   4  10     1605.86     1566.13     22.34 o 
  13   4  10      173.60      153.06     17.92 o 
  14   4  10      657.88      688.53     27.28 o 
  15   4  10      288.38      255.93     30.23 o 
  16   4  10      143.60      149.65     29.69 o 
  17   4  10      788.12      811.91     50.60 o 
  18   4  10      268.10      328.49     46.98 o 
 -17   5  10        5.91        2.03     25.05 o 
 -16   5  10       75.33       70.31     25.48 o 
 -15   5  10      225.88      230.22     39.07 o 
 -14   5  10      170.06      177.67     24.51 o 
 -13   5  10      220.59      202.07     23.31 o 
 -12   5  10        0.09       -1.12     26.85 o 
 -11   5  10       81.25       69.11     25.41 o 
 -10   5  10      388.54      352.30     22.46 o 
  -9   5  10      341.74      329.34     23.78 o 
  -8   5  10        2.65        3.70     17.21 o 
  -7   5  10       68.11       57.78     16.78 o 
  -6   5  10      834.57      840.16     17.78 o 
  -5   5  10      851.06      872.20     21.81 o 
  -4   5  10      131.10      125.96     11.34 o 
  -3   5  10     1226.54     1245.99     27.31 o 
  -2   5  10      996.79     1025.95     23.37 o 
  -1   5  10      590.60      620.04     13.14 o 
   0   5  10       61.64       63.31     10.32 o 
   1   5  10      363.81      387.69     12.02 o 
   2   5  10      970.05      978.17     20.46 o 
   3   5  10      675.22      675.61     18.44 o 
   4   5  10      173.12      169.89     13.73 o 
   5   5  10     1475.38     1448.34     25.12 o 
   6   5  10      249.23      256.31     14.75 o 
   7   5  10     1819.64     1840.70     38.21 o 
   8   5  10       57.52       53.15     12.88 o 
   9   5  10      452.48      425.75     16.03 o 
  10   5  10      488.43      495.86     19.78 o 
  11   5  10      499.86      492.17     22.64 o 
  12   5  10       24.07       28.74     17.83 o 
  13   5  10      230.21      256.18     19.48 o 
  14   5  10      778.61      794.63     26.46 o 
  15   5  10      172.86      172.59     29.80 o 
  16   5  10        6.44       -2.33     29.07 o 
  17   5  10        3.46       16.09     43.24 o 
 -16   6  10       12.40       13.53     31.06 o 
 -15   6  10        1.37       -7.60     32.35 o 
 -14   6  10        1.14      -11.55     31.32 o 
 -13   6  10        7.82       10.87     30.23 o 
 -12   6  10       14.06       -0.32     28.59 o 
 -11   6  10        0.27       -7.63     27.79 o 
 -10   6  10       37.39       40.88     26.84 o 
  -9   6  10        1.87       22.70     36.17 o 
  -8   6  10        7.61      -12.20     18.83 o 
  -7   6  10        0.26       -9.74     17.81 o 
  -6   6  10        0.40        2.95     17.43 o 
  -5   6  10       27.03       25.38     12.75 o 
  -4   6  10       30.82       27.05     12.48 o 
  -3   6  10        7.60       -3.70     11.35 o 
  -2   6  10        8.55        3.80     14.17 o 
  -1   6  10        0.85        2.64     12.89 o 
   0   6  10        3.89        9.07     12.10 o 
   1   6  10        4.82       10.94     12.49 o 
   2   6  10        9.20       10.81     13.39 o 
   3   6  10       25.77       18.73     13.84 o 
   4   6  10        0.40        5.67     13.24 o 
   5   6  10       32.87       32.50     14.52 o 
   6   6  10        0.08       -2.86     14.88 o 
   7   6  10       18.53       13.41     15.37 o 
   8   6  10       25.75       20.77     15.77 o 
   9   6  10        3.47        4.72     16.15 o 
  10   6  10        0.16        8.97     17.91 o 
  11   6  10        0.24       -8.46     18.51 o 
  12   6  10        0.22       10.38     18.74 o 
  13   6  10        6.64       -0.16     18.90 o 
  14   6  10        0.27       16.52     22.49 o 
  15   6  10        0.52       -3.28     22.72 o 
  16   6  10       15.60        6.00     23.14 o 
 -14   7  10       74.36       77.75     32.26 o 
 -13   7  10       35.01       32.04     40.09 o 
 -12   7  10       44.02       39.92     30.62 o 
 -11   7  10       29.06       30.77     30.49 o 
 -10   7  10       64.42       68.63     29.98 o 
  -9   7  10       82.81       77.54     28.74 o 
  -8   7  10        1.89       18.50     26.96 o 
  -7   7  10       63.49       78.07     26.09 o 
  -6   7  10      349.01      404.34     35.08 o 
  -5   7  10      323.75      315.54     19.06 o 
  -4   7  10        4.48        0.90     17.99 o 
  -3   7  10      878.63      874.36     24.23 o 
  -2   7  10      123.87      134.65     17.64 o 
  -1   7  10      210.91      211.34     16.24 o 
   0   7  10       18.26       14.59     15.58 o 
   1   7  10      108.56      132.23     16.61 o 
   2   7  10      435.76      449.67     18.68 o 
   3   7  10      187.14      192.55     18.15 o 
   4   7  10       29.03       24.73     17.26 o 
   5   7  10      919.56      932.36     31.75 o 
   6   7  10       13.64        8.11     20.74 o 
   7   7  10      907.60      863.10     26.51 o 
   8   7  10      121.74      121.88     22.57 o 
   9   7  10      178.70      167.01     22.98 o 
  10   7  10      232.33      267.00     24.19 o 
  11   7  10      170.15      163.45     20.00 o 
  12   7  10       26.16       30.74     19.48 o 
  13   7  10      210.14      195.15     24.08 o 
  14   7  10      276.88      232.90     24.78 o 
 -12   8  10      108.01      123.02     32.44 o 
 -11   8  10        5.93       12.59     30.99 o 
 -10   8  10       60.47       59.52     31.12 o 
  -9   8  10      103.49      113.35     30.20 o 
  -8   8  10      117.76      105.66     29.76 o 
  -7   8  10      103.01       59.00     28.74 o 
  -6   8  10      148.93      149.05     46.11 o 
  -5   8  10     1650.98     1728.46     54.25 o 
  -4   8  10      150.57       91.04     37.49 o 
  -3   8  10       22.32       22.07     37.37 o 
  -2   8  10       45.30       43.70     37.90 o 
  -1   8  10      151.63      175.53     21.04 o 
   0   8  10      213.90      255.45     21.39 o 
   1   8  10      401.11      411.30     29.37 o 
   2   8  10       12.70        6.34     20.58 o 
   3   8  10      106.83      130.29     21.74 o 
   4   8  10      464.05      487.13     24.94 o 
   5   8  10      168.93      153.37     23.11 o 
   6   8  10      116.91      107.46     23.22 o 
   7   8  10       18.03       20.76     22.91 o 
   8   8  10       26.97       54.13     24.00 o 
   9   8  10      431.94      428.67     26.58 o 
  10   8  10       57.14       65.04     24.33 o 
  11   8  10       85.71      100.45     24.35 o 
  12   8  10      351.95      404.71     26.46 o 
  -9   9  10       88.81       22.65     50.25 o 
  -5   9  10      162.04      135.32     40.63 o 
  -4   9  10       56.36       63.38     40.94 o 
  -3   9  10      231.88      250.87     43.09 o 
  -2   9  10      240.00      287.14     45.96 o 
  -1   9  10       65.39        7.35     43.17 o 
   0   9  10       18.46       24.46     25.99 o 
   1   9  10       48.13       56.87     21.98 o 
   2   9  10      193.54      212.42     23.39 o 
   3   9  10       86.69       73.24     23.89 o 
   4   9  10       44.68       27.13     23.22 o 
   5   9  10      235.41      246.32     25.37 o 
   6   9  10       56.48       50.52     24.33 o 
   7   9  10      371.15      388.96     27.00 o 
   8   9  10        1.28       21.26     24.25 o 
   9   9  10       79.85      100.13     24.78 o 
  -3  10  10        2.04        8.73     42.99 o 
  -2  10  10        3.45       25.43     45.30 o 
  -1  10  10        0.03       -5.53     44.94 o 
   0  10  10        1.29       -7.92     27.19 o 
   1  10  10        1.28      -15.46     28.01 o 
   2  10  10        7.42        2.60     28.43 o 
   3  10  10       14.24        1.48     23.65 o 
 -19   1  11        0.38       10.22     24.44 o 
 -18   1  11       12.34       28.32     26.70 o 
 -17   1  11        5.90        1.49     26.20 o 
 -16   1  11     1099.72     1104.74     36.34 o 
 -15   1  11       30.57       22.51     25.09 o 
 -14   1  11      331.56      360.44     26.36 o 
 -13   1  11      344.88      336.59     19.44 o 
 -12   1  11      546.76      506.48     18.28 o 
 -11   1  11       12.54       -1.81     18.65 o 
 -10   1  11       20.05        8.07     15.10 o 
  -9   1  11      474.93      493.22     16.59 o 
  -8   1  11      962.11      997.81     21.37 o 
  -7   1  11      403.91      404.30     14.55 o 
  -6   1  11      355.80      380.61     12.76 o 
  -5   1  11     1760.14     1845.40     25.51 o 
  -4   1  11     3122.94     3228.62     36.27 o 
  -3   1  11      139.38      123.99     10.10 o 
  -2   1  11      188.78      165.17     10.05 o 
  -1   1  11      822.63      839.54     12.45 o 
   0   1  11     1904.43     1933.95     24.21 o 
   1   1  11      865.65      796.14     12.89 o 
   2   1  11      502.66      424.98     11.86 o 
   3   1  11      720.92      733.83     20.61 o 
   4   1  11     2574.98     2650.33     51.57 o 
   5   1  11       11.19       12.02      9.41 o 
   6   1  11        0.89       -0.87      9.64 o 
   7   1  11      828.89      807.18     13.06 o 
   8   1  11     2392.83     2448.57     39.10 o 
   9   1  11      731.66      737.51     15.61 o 
  10   1  11       23.91       26.47     12.51 o 
  11   1  11      543.63      554.37     15.95 o 
  12   1  11     1016.43     1067.14     24.40 o 
  13   1  11      245.54      208.76     16.60 o 
  14   1  11      299.59      295.14     36.22 o 
  15   1  11       64.59       53.84     34.64 o 
  16   1  11      443.32      432.50     40.21 o 
  17   1  11      771.79      770.00     44.42 o 
  18   1  11        3.55        3.29     37.69 o 
  19   1  11       66.06       52.28     39.48 o 
 -19   2  11      126.33      115.05     32.70 o 
 -18   2  11       15.48       33.84     31.03 o 
 -17   2  11      208.25      172.74     28.91 o 
 -16   2  11      300.61      261.84     29.03 o 
 -15   2  11       36.30       57.06     25.35 o 
 -14   2  11      618.60      564.56     28.69 o 
 -13   2  11       33.69       35.98     19.83 o 
 -12   2  11       71.53       75.37     20.87 o 
 -11   2  11      261.45      274.80     15.45 o 
 -10   2  11      570.47      634.56     24.47 o 
  -9   2  11       99.78      132.03     14.60 o 
  -8   2  11      129.81      134.11     14.42 o 
  -7   2  11      320.94      327.99     13.39 o 
  -6   2  11     6456.56     6372.29     84.50 o 
  -5   2  11     1168.87     1093.24     15.45 o 
  -4   2  11      565.30      525.37     11.81 o 
  -3   2  11       30.82       22.44      8.47 o 
  -2   2  11     4763.70     4856.21     56.27 o 
  -1   2  11      514.19      521.28     13.04 o 
   0   2  11       19.12       20.99      8.42 o 
   1   2  11     2339.22     2404.83     43.33 o 
   2   2  11     3550.80     3687.96     66.28 o 
   3   2  11     2433.91     2398.23     34.77 o 
   4   2  11      296.93      287.93     10.92 o 
   5   2  11     1094.20     1097.89     25.42 o 
   6   2  11      855.43      889.90     16.84 o 
   7   2  11     1722.84     1719.23     21.02 o 
   8   2  11       22.15       12.27     11.55 o 
   9   2  11     1616.23     1584.80     25.14 o 
  10   2  11     2243.79     2179.72     23.43 o 
  11   2  11     1627.66     1643.53     24.91 o 
  12   2  11      313.32      322.75     18.79 o 
  13   2  11       20.30       24.90     17.18 o 
  14   2  11     2297.74     2233.63     44.14 o 
  15   2  11      727.52      708.87     43.76 o 
  16   2  11       12.61       12.51     37.96 o 
  17   2  11      255.82      225.28     41.25 o 
  18   2  11     1571.38     1530.74     55.60 o 
  19   2  11      114.85       78.25     42.36 o 
 -18   3  11       16.20       13.21     24.97 o 
 -17   3  11        8.40       10.13     24.81 o 
 -16   3  11      854.87      839.30    100.07 o 
 -15   3  11        0.89        2.62     27.45 o 
 -14   3  11      232.76      282.43     33.14 o 
 -13   3  11      297.35      294.25     26.65 o 
 -12   3  11      465.76      393.50     29.70 o 
 -11   3  11       36.64       45.10     17.38 o 
 -10   3  11       13.79       16.29     14.23 o 
  -9   3  11      490.00      476.25     16.16 o 
  -8   3  11      602.80      581.49     17.39 o 
  -7   3  11      411.67      368.44     14.77 o 
  -6   3  11      133.25      119.59     13.14 o 
  -5   3  11     1595.34     1524.01     33.81 o 
  -4   3  11     2388.52     2306.17     42.65 o 
  -3   3  11       47.12       42.14      9.01 o 
  -2   3  11      136.97      125.95      8.58 o 
  -1   3  11      605.17      613.22     11.53 o 
   0   3  11     1397.67     1408.94     21.89 o 
   1   3  11      680.00      638.39     13.18 o 
   2   3  11      319.72      275.56     12.33 o 
   3   3  11      556.81      524.93     16.73 o 
   4   3  11     2225.44     2200.96     35.37 o 
   5   3  11       14.72        6.76     11.75 o 
   6   3  11        7.34        6.30     12.35 o 
   7   3  11      648.17      634.10     14.66 o 
   8   3  11     1539.25     1519.25     18.44 o 
   9   3  11      572.06      573.38     15.38 o 
  10   3  11        5.65       12.37     13.93 o 
  11   3  11      501.89      489.40     17.15 o 
  12   3  11      782.50      736.04     22.42 o 
  13   3  11      216.53      194.79     23.40 o 
  14   3  11      183.68      138.86     38.23 o 
  15   3  11      117.00       98.39     39.92 o 
  16   3  11      286.40      277.01     43.30 o 
  17   3  11      540.30      516.09     48.22 o 
  18   3  11       10.42       30.47     43.63 o 
 -18   4  11        0.70      -10.44     25.70 o 
 -17   4  11        0.13        3.37     25.14 o 
 -16   4  11        0.41       -1.50     24.58 o 
 -15   4  11        0.14       -7.74     24.25 o 
 -14   4  11        1.57       -3.84     27.76 o 
 -13   4  11       23.73       39.00     26.18 o 
 -12   4  11        0.40       12.70     25.18 o 
 -11   4  11        2.67       -0.08     18.45 o 
 -10   4  11       19.15       12.46     18.14 o 
  -9   4  11        2.83      -13.79     17.15 o 
  -8   4  11        0.21       -7.18     13.73 o 
  -7   4  11       10.15       13.77     11.54 o 
  -6   4  11        1.92        5.89     11.28 o 
  -5   4  11       77.50       71.24     12.83 o 
  -4   4  11        0.21        1.54     10.72 o 
  -3   4  11        5.79       -3.34      9.99 o 
  -2   4  11        1.26       11.10      9.87 o 
  -1   4  11       20.32       15.40      8.95 o 
   0   4  11        4.15        2.20      9.66 o 
   1   4  11       11.34        1.23      9.66 o 
   2   4  11       18.92       17.66     10.34 o 
   3   4  11       11.52       13.47     10.60 o 
   4   4  11       70.97       77.68     11.27 o 
   5   4  11       71.65       67.07     12.53 o 
   6   4  11        0.17       -6.10     12.60 o 
   7   4  11       10.15        6.54     12.90 o 
   8   4  11        4.20        9.98     12.84 o 
   9   4  11       13.03       14.39     13.24 o 
  10   4  11        2.41       16.99     13.85 o 
  11   4  11        1.80        6.54     14.30 o 
  12   4  11        5.02       15.33     16.57 o 
  13   4  11        2.24        6.41     18.08 o 
  14   4  11       18.89       13.83     23.17 o 
  15   4  11        0.02       -2.59     29.11 o 
  16   4  11       10.83      -10.60     40.91 o 
  17   4  11        1.50       11.31     42.49 o 
  18   4  11        1.75       -6.05     41.83 o 
 -17   5  11        4.27        9.90     25.48 o 
 -16   5  11      598.02      639.01     29.36 o 
 -15   5  11       64.63       64.63     24.89 o 
 -14   5  11      199.27      234.24     25.48 o 
 -13   5  11      144.29      122.08     29.53 o 
 -12   5  11      194.10      193.40     28.65 o 
 -11   5  11        0.35       -5.97     25.47 o 
 -10   5  11        7.52       19.56     24.98 o 
  -9   5  11      167.82      159.67     19.72 o 
  -8   5  11      422.94      454.98     20.62 o 
  -7   5  11      142.17      119.63     14.92 o 
  -6   5  11      277.55      269.78     14.82 o 
  -5   5  11      653.46      645.63     19.96 o 
  -4   5  11     1400.90     1485.17     39.62 o 
  -3   5  11      112.25      121.22     12.85 o 
  -2   5  11       93.89       87.75     11.88 o 
  -1   5  11      279.90      288.60     18.50 o 
   0   5  11      679.43      727.05     26.56 o 
   1   5  11      382.95      361.47     12.54 o 
   2   5  11      370.66      377.73     13.45 o 
   3   5  11      301.56      308.45     14.01 o 
   4   5  11      980.63     1024.07     21.37 o 
   5   5  11       23.80       27.17     14.10 o 
   6   5  11       28.82       13.61     14.45 o 
   7   5  11      385.41      387.89     17.06 o 
   8   5  11     1151.03     1148.10     49.74 o 
   9   5  11      282.80      268.64     16.06 o 
  10   5  11       20.01       25.74     15.43 o 
  11   5  11      227.89      250.84     19.81 o 
  12   5  11      465.22      495.49     21.56 o 
  13   5  11       75.98       61.52     19.28 o 
  14   5  11      192.56      199.13     20.02 o 
  15   5  11        6.20        4.96     29.27 o 
  16   5  11      224.84      192.34     32.23 o 
  17   5  11      412.35      381.26     48.02 o 
 -15   6  11        5.59       10.44     32.23 o 
 -14   6  11      271.78      214.78     33.21 o 
 -13   6  11       15.31        5.00     29.93 o 
 -12   6  11       38.17       73.84     29.56 o 
 -11   6  11       77.12       81.74     28.36 o 
 -10   6  11      147.67      184.32     33.53 o 
  -9   6  11       46.40       44.51     25.90 o 
  -8   6  11       58.99       49.84     24.97 o 
  -7   6  11       77.09       96.96     20.41 o 
  -6   6  11     2170.64     2188.00     28.88 o 
  -5   6  11      474.13      464.94     17.54 o 
  -4   6  11      235.60      208.20     13.83 o 
  -3   6  11       19.93       -1.07     14.33 o 
  -2   6  11     1390.57     1464.99     26.50 o 
  -1   6  11      194.16      184.83     14.52 o 
   0   6  11        2.33       -4.55     13.75 o 
   1   6  11      749.11      775.58     18.16 o 
   2   6  11     1015.78     1072.66     20.82 o 
   3   6  11      890.26      934.59     22.74 o 
   4   6  11       93.05      107.54     15.15 o 
   5   6  11      394.90      414.07     17.35 o 
   6   6  11      218.90      222.70     16.71 o 
   7   6  11      468.69      496.41     24.04 o 
   8   6  11       25.62       22.18     17.85 o 
   9   6  11      493.03      518.92     26.10 o 
  10   6  11      775.17      791.42     23.28 o 
  11   6  11      554.61      567.62     22.43 o 
  12   6  11      133.42      138.51     20.40 o 
  13   6  11       21.23       26.69     19.89 o 
  14   6  11      903.29      971.49     29.36 o 
  15   6  11      230.78      196.99     24.90 o 
 -14   7  11       75.82       45.23     32.17 o 
 -13   7  11       99.30      102.82     32.09 o 
 -12   7  11      131.13       86.10     31.52 o 
 -11   7  11       23.04       22.53     30.10 o 
 -10   7  11        2.63       -4.70     28.98 o 
  -9   7  11      204.02      177.29     29.52 o 
  -8   7  11      103.85       92.01     27.50 o 
  -7   7  11      148.21      153.51     27.07 o 
  -6   7  11        6.69        8.72     25.33 o 
  -5   7  11      541.53      525.93     27.91 o 
  -4   7  11      685.50      680.49     47.51 o 
  -3   7  11       19.85       41.61     21.21 o 
  -2   7  11       55.08       58.04     19.92 o 
  -1   7  11      132.20      147.17     15.78 o 
   0   7  11      361.49      368.93     18.26 o 
   1   7  11      205.62      222.21     18.22 o 
   2   7  11       97.59       95.36     17.58 o 
   3   7  11      107.17      110.52     18.09 o 
   4   7  11      665.90      735.82     32.04 o 
   5   7  11        6.03       -9.56     21.41 o 
   6   7  11       11.27        9.12     22.26 o 
   7   7  11      195.59      183.36     24.09 o 
   8   7  11      323.92      311.22     31.71 o 
   9   7  11      160.72      157.08     24.80 o 
  10   7  11        0.03      -12.01     19.71 o 
  11   7  11      171.52      190.91     21.14 o 
  12   7  11      211.16      201.47     21.21 o 
  13   7  11       58.83       65.62     20.26 o 
 -11   8  11        2.73        1.88     30.74 o 
 -10   8  11       20.16       28.71     30.02 o 
  -9   8  11        0.92       13.90     29.10 o 
  -8   8  11        0.21        0.16     28.71 o 
  -7   8  11       10.88       29.64     27.52 o 
  -5   8  11       79.37       60.06     37.43 o 
  -4   8  11        0.16       -2.05     36.80 o 
  -3   8  11        4.92       -2.51     39.46 o 
  -2   8  11        2.15      -11.11     40.10 o 
  -1   8  11       13.51       11.31     27.31 o 
   0   8  11        2.23       10.51     20.83 o 
   1   8  11        9.23        0.11     23.33 o 
   2   8  11       23.55       13.57     21.77 o 
   3   8  11        9.67       20.36     22.43 o 
   4   8  11       71.10       69.96     22.89 o 
   5   8  11       68.74       54.33     23.99 o 
   6   8  11        0.10       -7.29     24.12 o 
   7   8  11       12.51       38.29     23.99 o 
   8   8  11        4.02       -9.21     24.71 o 
   9   8  11       15.23        3.72     25.22 o 
  10   8  11        1.48       -9.41     24.45 o 
  11   8  11        2.17        5.07     24.79 o 
  -4   9  11      319.95      355.25     45.07 o 
  -3   9  11       64.69       30.31     42.71 o 
  -2   9  11       25.32       22.22     43.52 o 
  -1   9  11       28.69       26.74     43.81 o 
   0   9  11       92.88       98.47     22.17 o 
   1   9  11       91.19       96.12     22.84 o 
   2   9  11      123.18      136.89     24.02 o 
   3   9  11       33.83       42.66     23.62 o 
   4   9  11      146.25      133.08     27.44 o 
   5   9  11       25.44       27.62     23.95 o 
   6   9  11       32.69       40.86     24.61 o 
   7   9  11       90.07       98.07     25.63 o 
   8   9  11      223.84      228.99     26.30 o 
 -15   0  12      706.99      716.96     46.51 o 
 -14   0  12      275.47      281.88     41.41 o 
 -13   0  12      856.58     1035.07     47.97 o 
 -12   0  12      200.99      185.48     30.30 o 
 -11   0  12      113.57      110.19     28.05 o 
 -10   0  12      100.88      107.45     23.52 o 
  -9   0  12     1702.71     1829.41     39.50 o 
  -8   0  12      390.52      418.95     20.95 o 
  -7   0  12      805.81      784.68     29.46 o 
  -6   0  12     2042.37     2016.63     43.85 o 
  -5   0  12      436.23      482.64     17.65 o 
  -4   0  12     2099.82     2167.30     26.76 o 
  -3   0  12     2100.91     2122.78     25.94 o 
  -2   0  12      759.43      760.15     20.97 o 
  -1   0  12     2633.71     2680.56     37.66 o 
   0   0  12     2400.03     2213.79     44.38 o 
   1   0  12       70.26       57.99     15.64 o 
   2   0  12      187.08      203.23     16.19 o 
   3   0  12     7044.55     6902.67     55.36 o 
   4   0  12     1947.60     2013.78     26.86 o 
   5   0  12      258.02      286.12     16.68 o 
   6   0  12        7.86        7.02     12.58 o 
   7   0  12     2807.68     2877.02     64.72 o 
   8   0  12     1336.61     1345.26     25.25 o 
   9   0  12      160.39      158.38     18.36 o 
  10   0  12       31.43       28.88     17.37 o 
  11   0  12     3481.48     3629.82     46.13 o 
  12   0  12      516.07      419.86     35.55 o 
  13   0  12     1350.91     1371.55     39.36 o 
  14   0  12       49.33       47.55     32.42 o 
  15   0  12     1260.32     1290.09     46.02 o 
  16   0  12      667.41      664.36     42.15 o 
  17   0  12      299.80      248.51     38.26 o 
 -19   1  12      114.64      102.53     54.23 o 
 -16   1  12      666.26      672.15     48.87 o 
 -15   1  12      272.39      275.60     44.77 o 
 -14   1  12       70.44       45.94     39.93 o 
 -13   1  12        0.43       -2.79     25.67 o 
 -12   1  12      320.20      330.63     23.38 o 
 -11   1  12      221.87      200.54     20.95 o 
 -10   1  12      425.57      449.92     21.44 o 
  -9   1  12        8.44        2.89     14.45 o 
  -8   1  12      161.57      160.43     14.91 o 
  -7   1  12     1214.77     1207.11     19.69 o 
  -6   1  12      264.73      258.34     12.81 o 
  -5   1  12       27.60       18.72     10.67 o 
  -4   1  12     1310.94     1259.17     20.01 o 
  -3   1  12      401.18      413.58     11.67 o 
  -2   1  12      377.38      384.66     11.41 o 
  -1   1  12      159.64      149.78     10.70 o 
   0   1  12       58.59       42.37     11.10 o 
   1   1  12     3111.94     3022.72     21.27 o 
   2   1  12      133.02      174.56     11.01 o 
   3   1  12       77.22       84.14     10.39 o 
   4   1  12      123.99      133.46     10.34 o 
   5   1  12     1020.71     1097.69     25.73 o 
   6   1  12      656.51      683.95     14.03 o 
   7   1  12      410.74      411.59     12.38 o 
   8   1  12       89.54       70.38     12.55 o 
   9   1  12     1888.77     1909.80     20.99 o 
  10   1  12     1011.58     1007.66     23.79 o 
  11   1  12       44.37       33.20     14.05 o 
  12   1  12       87.35       88.11     15.73 o 
  13   1  12      507.20      439.44     24.66 o 
  14   1  12      178.29      146.92     35.85 o 
  15   1  12      203.93      201.78     37.58 o 
  16   1  12        6.64       24.25     37.13 o 
  17   1  12      532.94      423.47     42.09 o 
  18   1  12      540.31      470.99     43.24 o 
  19   1  12      204.00      179.53     40.41 o 
 -18   2  12        0.18       -1.76     25.34 o 
 -17   2  12        2.70        1.43     27.66 o 
 -16   2  12        4.15       12.36     27.12 o 
 -15   2  12        0.17       -3.55     26.51 o 
 -14   2  12        2.92       12.89     40.99 o 
 -13   2  12        1.01        4.13     39.62 o 
 -12   2  12        3.38        6.71     19.79 o 
 -11   2  12        3.13        9.81     17.94 o 
 -10   2  12        0.39       -8.45     17.30 o 
  -9   2  12        0.24        0.87     14.91 o 
  -8   2  12        0.05      -12.97     14.41 o 
  -7   2  12       11.96       -8.58     12.72 o 
  -6   2  12        7.47        5.32     12.47 o 
  -5   2  12       13.27       12.54     11.86 o 
  -4   2  12        6.44        6.87     10.35 o 
  -3   2  12        0.17        0.08     10.50 o 
  -2   2  12        0.40       -0.30     10.30 o 
  -1   2  12        0.16       -0.92      9.18 o 
   0   2  12        4.90        7.15      9.40 o 
   1   2  12        0.13        4.27      9.50 o 
   2   2  12        4.17        1.46      9.38 o 
   3   2  12        2.93       -0.73     10.48 o 
   4   2  12       50.25       39.48     10.76 o 
   5   2  12        5.96       19.46     10.64 o 
   6   2  12        2.38        0.86     10.99 o 
   7   2  12        1.15       -1.22     13.08 o 
   8   2  12        6.97       13.43     12.30 o 
   9   2  12        0.08        6.10     13.55 o 
  10   2  12        1.35      -12.01     16.22 o 
  11   2  12        0.73        9.65     16.94 o 
  12   2  12        1.72       14.88     16.98 o 
  13   2  12        1.44       -0.71     22.88 o 
  14   2  12        8.14       17.17     37.53 o 
  15   2  12        1.11       -5.71     38.83 o 
  16   2  12        3.78       15.05     39.08 o 
  17   2  12        2.07       -8.25     40.32 o 
  18   2  12        0.03       -7.76     40.26 o 
 -18   3  12        4.35       13.60     25.63 o 
 -17   3  12      147.13      121.32     26.28 o 
 -16   3  12      664.53      702.45     33.68 o 
 -15   3  12      139.71      168.55     42.85 o 
 -14   3  12       95.00       62.95     26.87 o 
 -13   3  12        0.07      -23.74     25.20 o 
 -12   3  12      301.15      248.22     32.68 o 
 -11   3  12      146.85      133.57     24.30 o 
 -10   3  12      249.54      240.16     18.91 o 
  -9   3  12       16.12        4.31     16.44 o 
  -8   3  12      153.02      152.09     16.91 o 
  -7   3  12     1097.63     1090.35     18.69 o 
  -6   3  12       37.47       47.84     13.67 o 
  -5   3  12        8.99       13.51     13.07 o 
  -4   3  12     1133.09     1091.93     16.78 o 
  -3   3  12      404.31      422.44     11.01 o 
  -2   3  12      182.82      195.94      9.96 o 
  -1   3  12       84.62       79.24      8.44 o 
   0   3  12       28.49       37.24      8.45 o 
   1   3  12     2458.22     2439.19     44.69 o 
   2   3  12       41.18       52.61     12.33 o 
   3   3  12       12.13        9.18     12.52 o 
   4   3  12       83.59       89.47     13.06 o 
   5   3  12      613.98      622.73     18.67 o 
   6   3  12      647.03      630.49     20.20 o 
   7   3  12      250.87      258.51     15.04 o 
   8   3  12      118.97      100.76     14.53 o 
   9   3  12     1353.80     1383.79     21.82 o 
  10   3  12      672.77      669.18     19.50 o 
  11   3  12       21.48       13.60     15.41 o 
  12   3  12       65.11       50.41     20.51 o 
  13   3  12      388.04      316.16     41.26 o 
  14   3  12       69.34       59.91     39.77 o 
  15   3  12      189.53      276.52     43.55 o 
  16   3  12        4.02      -16.09     41.65 o 
  17   3  12      460.79      421.96     46.33 o 
  18   3  12      323.83      296.99     45.47 o 
 -17   4  12      309.35      319.22     27.99 o 
 -16   4  12        4.93      -33.93     37.69 o 
 -15   4  12      501.24      489.52     43.02 o 
 -14   4  12      178.23      154.26     29.29 o 
 -13   4  12      549.46      539.60     30.89 o 
 -12   4  12      110.95      100.71     26.13 o 
 -11   4  12       63.44       45.97     24.97 o 
 -10   4  12       39.26       66.79     24.45 o 
  -9   4  12      997.91     1033.46     32.59 o 
  -8   4  12      206.17      204.76     17.73 o 
  -7   4  12      468.34      436.07     20.56 o 
  -6   4  12     1193.93     1125.51     18.92 o 
  -5   4  12      226.77      228.92     14.54 o 
  -4   4  12     1213.80     1190.19     25.21 o 
  -3   4  12     1202.71     1195.69     30.68 o 
  -2   4  12      412.30      427.33     16.49 o 
  -1   4  12     1412.09     1459.74     23.38 o 
   0   4  12     1434.55     1466.12     38.12 o 
   1   4  12       44.21       44.68     11.87 o 
   2   4  12       95.64      109.68     11.53 o 
   3   4  12     3972.73     3937.46     69.80 o 
   4   4  12     1085.39     1081.49     19.95 o 
   5   4  12      121.33      113.37     13.48 o 
   6   4  12        6.14       -0.87     13.63 o 
   7   4  12     1478.27     1450.69     26.07 o 
   8   4  12      784.85      799.32     18.18 o 
   9   4  12      116.70      113.59     15.31 o 
  10   4  12       16.72       10.15     15.50 o 
  11   4  12     2027.67     2163.72     58.36 o 
  12   4  12      259.74      240.09     20.14 o 
  13   4  12      874.45      923.95     47.64 o 
  14   4  12       38.09       15.98     24.21 o 
  15   4  12      729.65      816.36     85.70 o 
  16   4  12      389.09      348.17     47.63 o 
  17   4  12      199.23      188.07     45.35 o 
 -16   5  12      268.25      219.30     34.11 o 
 -15   5  12      199.29      142.69     33.80 o 
 -14   5  12       30.47       21.22     24.38 o 
 -13   5  12        0.33       25.93     28.11 o 
 -12   5  12      109.68      112.57     27.55 o 
 -11   5  12      111.77       90.08     26.84 o 
 -10   5  12      265.26      244.42     27.05 o 
  -9   5  12        1.54        8.24     23.75 o 
  -8   5  12       32.16       16.96     18.71 o 
  -7   5  12      417.13      419.01     20.40 o 
  -6   5  12      302.81      285.44     17.96 o 
  -5   5  12       36.79       40.95     16.09 o 
  -4   5  12      620.87      608.96     21.71 o 
  -3   5  12      100.56       96.08     12.89 o 
  -2   5  12      210.66      183.77     13.22 o 
  -1   5  12      110.42      105.49     14.37 o 
   0   5  12       28.55       30.93     12.11 o 
   1   5  12     1240.86     1303.55     23.61 o 
   2   5  12       57.26       58.40     13.42 o 
   3   5  12       87.82       92.24     13.83 o 
   4   5  12       95.67       93.72     16.93 o 
   5   5  12      481.40      491.56     17.62 o 
   6   5  12      207.59      208.77     16.61 o 
   7   5  12      211.68      192.54     16.99 o 
   8   5  12       15.71       21.01     16.60 o 
   9   5  12      881.43      843.57     25.42 o 
  10   5  12      510.32      529.93     21.72 o 
  11   5  12       22.26       34.77     19.73 o 
  12   5  12       50.30       43.88     20.10 o 
  13   5  12      220.89      217.48     21.34 o 
  14   5  12      111.57      142.84     20.82 o 
  15   5  12       71.60       59.19     30.86 o 
  16   5  12        2.35       -6.57     31.36 o 
 -14   6  12       11.68       -1.74     30.57 o 
 -13   6  12        3.30       19.08     29.63 o 
 -12   6  12       11.18       11.93     29.31 o 
 -11   6  12       10.65        1.47     27.88 o 
 -10   6  12        2.53       20.04     27.21 o 
  -9   6  12        1.28       -7.67     25.89 o 
  -8   6  12        0.25      -21.25     25.39 o 
  -7   6  12       42.23       21.67     23.72 o 
  -6   6  12       26.25       17.92     20.93 o 
  -5   6  12       50.98       18.77     18.13 o 
  -4   6  12       15.89        9.60     16.14 o 
  -3   6  12        1.10       11.83     18.93 o 
  -2   6  12        0.26        5.72     19.76 o 
  -1   6  12        0.68       -5.25     19.39 o 
   0   6  12       12.10        2.37     15.44 o 
   1   6  12        0.25       -5.67     15.65 o 
   2   6  12       14.92        7.59     16.31 o 
   3   6  12       10.64        5.13     15.32 o 
   4   6  12      163.06      132.88     16.63 o 
   5   6  12       23.29       11.41     16.06 o 
   6   6  12        6.80        3.82     18.12 o 
   7   6  12        2.74        1.65     18.52 o 
   8   6  12       25.25       23.42     19.16 o 
   9   6  12        0.04        6.65     19.54 o 
  10   6  12        3.99        1.73     20.40 o 
  11   6  12        2.98        0.06     20.34 o 
  12   6  12        6.86       -4.00     21.06 o 
  13   6  12        3.74       -0.59     20.59 o 
  14   6  12       28.71       16.53     20.60 o 
 -13   7  12        0.28        6.29     30.71 o 
 -12   7  12       93.26       93.00     31.17 o 
 -11   7  12       31.27       31.87     30.28 o 
 -10   7  12       53.87       50.41     28.83 o 
  -9   7  12        2.87       -5.23     27.56 o 
  -8   7  12       35.37       50.92     27.27 o 
  -7   7  12      380.57      372.24     29.17 o 
  -6   7  12        4.09       -6.82     25.17 o 
  -5   7  12        0.20       -4.79     36.03 o 
  -4   7  12      426.62      440.78     28.30 o 
  -3   7  12       99.66      146.96     26.09 o 
  -2   7  12       13.74       36.58     25.57 o 
  -1   7  12       13.64       -3.00     26.42 o 
   0   7  12        4.48       21.77     19.54 o 
   1   7  12      746.39      793.53     25.16 o 
   2   7  12        5.82        3.30     21.18 o 
   3   7  12        0.35      -13.59     21.78 o 
   4   7  12       27.21       39.73     22.41 o 
   5   7  12       88.16      104.83     23.55 o 
   6   7  12      223.62      223.38     25.25 o 
   7   7  12       48.18       45.72     24.20 o 
   8   7  12       54.48       48.23     24.73 o 
   9   7  12      358.08      344.14     27.00 o 
  10   7  12      154.33      161.59     21.63 o 
  11   7  12        2.20        3.22     20.53 o 
  12   7  12       22.54       27.13     20.92 o 
  13   7  12      113.70      112.79     21.29 o 
 -10   8  12        2.88       20.68     29.95 o 
  -9   8  12      233.37      219.02     34.91 o 
  -8   8  12       35.24       52.47     28.44 o 
  -7   8  12      134.34      109.45     42.10 o 
  -4   8  12      263.86      237.84     40.36 o 
  -3   8  12      289.67      270.16     41.01 o 
  -2   8  12       72.06       67.58     28.15 o 
  -1   8  12      259.81      251.66     30.15 o 
   0   8  12      323.04      342.81     37.96 o 
   1   8  12        8.92        4.96     21.51 o 
   2   8  12        9.52       -5.29     22.97 o 
   3   8  12      942.07      938.54     31.82 o 
   4   8  12      216.80      221.77     25.17 o 
   5   8  12       12.37       24.67     24.12 o 
   6   8  12        2.03        8.89     24.62 o 
   7   8  12      226.30      244.30     27.46 o 
   8   8  12      155.36      147.69     26.60 o 
   9   8  12       38.64       51.70     26.13 o 
  10   8  12        3.05       -1.61     25.89 o 
  -4   9  12      146.67      103.24     40.40 o 
  -3   9  12        3.72       39.54     41.84 o 
  -2   9  12       29.14       50.87     43.05 o 
  -1   9  12       24.75        5.16     43.33 o 
   0   9  12        4.59      -26.57     30.48 o 
   1   9  12      209.36      208.11     24.09 o 
   2   9  12        5.06       18.45     23.63 o 
   3   9  12       35.32       46.13     24.13 o 
   4   9  12       26.45       12.38     24.44 o 
   5   9  12       84.77       62.44     25.71 o 
   6   9  12       15.71       34.24     24.84 o 
 -17   1  13      242.59      223.65     45.44 o 
 -16   1  13       25.49       29.29     42.43 o 
 -15   1  13      175.65      173.80     45.59 o 
 -14   1  13       34.86       44.82     27.71 o 
 -13   1  13       93.09      126.37     37.22 o 
 -12   1  13       12.49       17.35     25.96 o 
 -11   1  13        2.32       10.45     20.64 o 
 -10   1  13      496.11      510.96     29.03 o 
  -9   1  13      194.97      179.04     16.12 o 
  -8   1  13      327.88      323.12     16.27 o 
  -7   1  13       91.16       59.56     13.18 o 
  -6   1  13      208.60      213.35     13.51 o 
  -5   1  13      262.23      268.88     12.80 o 
  -4   1  13       79.84       80.00     11.49 o 
  -3   1  13       23.48       18.04     10.81 o 
  -2   1  13      439.67      430.96     14.05 o 
  -1   1  13      517.23      515.36     25.19 o 
   0   1  13     1663.81     1521.14     19.60 o 
   1   1  13      435.50      354.37     13.51 o 
   2   1  13      147.53      187.29     12.57 o 
   3   1  13      134.35      159.24     11.87 o 
   4   1  13     1491.82     1516.36     42.04 o 
   5   1  13        0.06       10.48     12.92 o 
   6   1  13      569.99      584.85     16.49 o 
   7   1  13     1115.46     1212.25     18.14 o 
   8   1  13      995.71     1015.83     23.89 o 
   9   1  13       23.42       29.46     14.65 o 
  10   1  13      707.29      707.91     17.72 o 
  11   1  13      374.11      361.78     16.57 o 
  12   1  13      241.94      206.49     17.96 o 
  13   1  13       49.75       74.88     36.03 o 
  14   1  13       94.69      111.87     37.83 o 
  15   1  13      544.01      579.75     43.93 o 
  16   1  13      206.53      116.96     38.56 o 
  17   1  13       11.13       -0.74     38.84 o 
  18   1  13      100.04       88.96     40.65 o 
 -18   2  13      160.69      150.04     45.66 o 
 -17   2  13      103.97      113.71     47.19 o 
 -16   2  13        5.92       29.02     45.85 o 
 -15   2  13     1510.82     1689.75     62.61 o 
 -14   2  13      276.69      282.02     49.14 o 
 -13   2  13      290.22      409.35     50.34 o 
 -12   2  13      237.00      228.62     27.80 o 
 -11   2  13      289.39      328.58     20.71 o 
 -10   2  13      985.14     1094.10     38.28 o 
  -9   2  13      273.55      283.44     18.54 o 
  -8   2  13      798.53      859.72     30.92 o 
  -7   2  13     1120.83     1118.43     20.73 o 
  -6   2  13      575.08      566.24     23.88 o 
  -5   2  13        2.87        8.66     12.53 o 
  -4   2  13     1302.12     1344.61     17.31 o 
  -3   2  13     1764.10     1712.77     19.22 o 
  -2   2  13     1162.05     1135.21     25.67 o 
  -1   2  13       31.15       13.73     12.38 o 
   0   2  13     2083.84     2060.26     55.36 o 
   1   2  13     1162.94     1202.42     27.20 o 
   2   2  13     2206.42     2205.00     32.46 o 
   3   2  13      457.51      411.40     15.76 o 
   4   2  13     1577.37     1595.84     35.64 o 
   5   2  13     1308.62     1369.47     36.39 o 
   6   2  13     1497.76     1519.65     34.36 o 
   7   2  13        1.30        4.15     15.57 o 
   8   2  13      122.89      127.70     16.44 o 
   9   2  13      997.32     1013.93     25.08 o 
  10   2  13     1883.80     1934.10     31.69 o 
  11   2  13       81.75       99.88     17.97 o 
  12   2  13      211.95      153.98     22.52 o 
  13   2  13     1414.52     1442.77     50.41 o 
  14   2  13     1184.78     1180.12     50.19 o 
  15   2  13       57.92       45.77     40.92 o 
  16   2  13      126.33      103.84     41.50 o 
  17   2  13      575.61      537.93     46.96 o 
 -17   3  13      198.27      177.49     49.00 o 
 -16   3  13        5.31      -16.15     47.38 o 
 -15   3  13      130.42      122.71     47.82 o 
 -14   3  13       25.76       35.09     46.13 o 
 -13   3  13       67.28       63.09     45.01 o 
 -12   3  13       21.65       -8.13     45.43 o 
 -11   3  13       10.01        5.45     22.18 o 
 -10   3  13      416.19      446.14     21.81 o 
  -9   3  13      127.63      103.60     17.93 o 
  -8   3  13      242.54      223.76     16.25 o 
  -7   3  13        0.65       -4.91     14.71 o 
  -6   3  13      269.69      264.88     15.49 o 
  -5   3  13      204.52      194.42     14.80 o 
  -4   3  13       42.14       37.83     13.75 o 
  -3   3  13        3.99        7.91     11.79 o 
  -2   3  13      326.30      328.89     11.76 o 
  -1   3  13      550.07      550.09     13.77 o 
   0   3  13     1220.54     1209.46     29.42 o 
   1   3  13      240.64      210.49     12.95 o 
   2   3  13       66.62       64.63     13.68 o 
   3   3  13      220.60      243.10     14.92 o 
   4   3  13     1164.41     1139.53     40.93 o 
   5   3  13        4.74       11.80     14.14 o 
   6   3  13      274.73      263.79     15.79 o 
   7   3  13      928.10      915.68     19.13 o 
   8   3  13      967.30      939.64     22.90 o 
   9   3  13       28.02       32.64     15.35 o 
  10   3  13      516.15      505.79     30.55 o 
  11   3  13      355.22      375.79     35.96 o 
  12   3  13      200.59      176.90     39.77 o 
  13   3  13       47.80       35.00     39.85 o 
  14   3  13       93.43       78.41     41.27 o 
  15   3  13      446.78      488.86     47.56 o 
  16   3  13      164.26      142.93     43.36 o 
  17   3  13       17.25       43.23     42.80 o 
 -16   4  13        6.36       -2.42     33.76 o 
 -15   4  13        1.05       16.56     47.71 o 
 -14   4  13        0.99       17.29     46.02 o 
 -13   4  13        4.81        6.88     46.90 o 
 -12   4  13        1.22       -2.50     43.41 o 
 -11   4  13        5.07      -13.54     43.04 o 
 -10   4  13        0.37        9.44     40.59 o 
  -9   4  13       12.63       15.02     20.15 o 
  -8   4  13       13.52       19.53     17.79 o 
  -7   4  13       26.72       25.05     15.10 o 
  -6   4  13       23.27        9.07     14.73 o 
  -5   4  13        6.27       -7.87     14.18 o 
  -4   4  13        2.27        8.83     14.24 o 
  -3   4  13        0.09       -3.62     15.05 o 
  -2   4  13        0.25       -0.44     11.85 o 
  -1   4  13        5.59       -4.19     11.80 o 
   0   4  13        3.03       -8.40     12.24 o 
   1   4  13        5.69       -2.05     12.17 o 
   2   4  13        1.70       -6.80     12.68 o 
   3   4  13       24.48       22.85     12.16 o 
   4   4  13       26.95       22.11     12.14 o 
   5   4  13        0.05        8.67     13.88 o 
   6   4  13        9.85        9.14     14.38 o 
   7   4  13       18.25        1.64     14.84 o 
   8   4  13        0.89       -1.40     15.04 o 
   9   4  13        4.88       -1.09     16.59 o 
  10   4  13        0.71       -3.48     18.62 o 
  11   4  13        0.69        6.34     19.24 o 
  12   4  13        0.46       -1.97     19.73 o 
  13   4  13        4.08       -4.78     25.24 o 
  14   4  13        3.76        0.79     31.53 o 
  15   4  13        3.49       -9.11     31.39 o 
  16   4  13       10.06       17.88     44.15 o 
 -15   5  13      106.87      109.35     44.66 o 
 -14   5  13       27.64        7.31     47.65 o 
 -13   5  13       33.34       47.95     46.53 o 
 -12   5  13        0.90      -17.74     45.93 o 
 -11   5  13        0.61      -11.40     44.17 o 
 -10   5  13      229.96      201.78     43.44 o 
  -9   5  13       67.19       71.30     40.75 o 
  -8   5  13      190.78      124.69     39.66 o 
  -7   5  13      141.81      128.18     20.66 o 
  -6   5  13       45.40       36.46     17.36 o 
  -5   5  13      116.30      121.79     17.96 o 
  -4   5  13       14.01       21.75     15.83 o 
  -3   5  13       68.51       77.53     13.73 o 
  -2   5  13      166.06      173.36     18.74 o 
  -1   5  13      169.36      174.05     15.96 o 
   0   5  13      734.94      710.63     26.16 o 
   1   5  13      272.91      286.82     15.37 o 
   2   5  13       52.65       63.97     14.41 o 
   3   5  13       24.46       55.74     14.73 o 
   4   5  13      520.03      526.50     21.29 o 
   5   5  13        1.87        5.46     16.16 o 
   6   5  13      329.28      340.50     18.05 o 
   7   5  13      458.59      444.12     20.52 o 
   8   5  13      349.13      338.62     20.74 o 
   9   5  13       12.93       -2.76     19.46 o 
  10   5  13      334.95      319.09     22.05 o 
  11   5  13      119.53      121.36     21.20 o 
  12   5  13       92.18      107.92     21.57 o 
  13   5  13        9.31      -11.66     21.42 o 
  14   5  13       23.83       21.60     25.44 o 
  15   5  13      207.15      220.56     34.98 o 
 -14   6  13      103.48      123.30     47.88 o 
 -13   6  13      131.06      128.74     49.43 o 
 -12   6  13       87.77       76.07     46.34 o 
 -11   6  13       85.58      100.59     46.12 o 
 -10   6  13      390.55      352.23     46.40 o 
  -9   6  13       99.75       95.63     41.86 o 
  -8   6  13      270.97      272.42     40.93 o 
  -7   6  13      431.49      379.67     41.30 o 
  -6   6  13      163.99      165.80     25.59 o 
  -5   6  13        0.25        2.74     24.61 o 
  -4   6  13      419.74      467.53     59.03 o 
  -3   6  13      626.81      674.84     26.58 o 
  -2   6  13      378.36      378.58     22.97 o 
  -1   6  13       14.69        5.08     20.07 o 
   0   6  13      698.31      741.05     21.83 o 
   1   6  13      408.50      432.83     20.56 o 
   2   6  13      807.20      852.13     21.60 o 
   3   6  13      223.42      211.63     17.40 o 
   4   6  13      532.75      551.22     21.24 o 
   5   6  13      388.78      411.97     20.83 o 
   6   6  13      475.97      471.47     21.45 o 
   7   6  13        1.47        1.65     19.42 o 
   8   6  13       24.97       25.09     20.23 o 
   9   6  13      358.99      374.77     22.88 o 
  10   6  13      716.21      762.98     25.42 o 
  11   6  13       44.42       41.28     21.62 o 
  12   6  13       55.54       39.38     22.01 o 
  13   6  13      556.97      532.95     24.61 o 
 -12   7  13        9.46        2.10     29.57 o 
 -11   7  13        8.22       21.59     45.48 o 
 -10   7  13      135.45      106.74     44.39 o 
  -9   7  13       15.34        6.77     41.43 o 
  -8   7  13       69.77       61.26     40.04 o 
  -7   7  13       15.78        5.16     37.47 o 
  -6   7  13      134.24      136.93     36.26 o 
  -4   7  13        2.92        8.32     38.83 o 
  -3   7  13       24.33       22.43     25.51 o 
  -2   7  13       66.06       62.64     26.75 o 
  -1   7  13      168.91      184.79     29.02 o 
   0   7  13      315.86      307.33     30.39 o 
   1   7  13       61.83       52.05     21.25 o 
   2   7  13        4.78       -4.74     22.09 o 
   3   7  13      111.74      112.44     23.33 o 
   4   7  13      302.20      305.97     24.92 o 
   5   7  13        6.37       -0.81     24.48 o 
   6   7  13       29.07       45.22     24.59 o 
   7   7  13      254.72      257.83     26.56 o 
   8   7  13      348.10      392.65     28.16 o 
   9   7  13       18.17        3.60     26.09 o 
  10   7  13      139.79      123.90     22.40 o 
  11   7  13      113.64      120.11     22.29 o 
  -9   8  13       11.72        2.81     40.97 o 
  -8   8  13       13.32        1.28     39.25 o 
  -3   8  13        0.53       14.44     36.74 o 
  -2   8  13        0.27       38.54     28.38 o 
  -1   8  13        4.56       -5.74     28.82 o 
   0   8  13        3.63      -21.95     29.51 o 
   1   8  13        5.81       -1.98     22.42 o 
   2   8  13        0.44      -16.64     23.31 o 
   3   8  13       28.16       31.52     23.52 o 
   4   8  13       31.76       47.59     25.03 o 
   5   8  13        0.17       -8.99     25.38 o 
   6   8  13       11.53       15.04     26.16 o 
   7   8  13       18.56       48.19     26.08 o 
   8   8  13        2.09       10.12     26.63 o 
   9   8  13        3.32       16.34     26.49 o 
  -3   9  13       33.99       60.07     40.08 o 
  -2   9  13       14.44        9.80     41.07 o 
  -1   9  13       14.49       25.23     42.44 o 
   0   9  13      134.98      114.43     31.04 o 
   1   9  13       84.66       94.78     31.41 o 
   2   9  13        3.71        6.72     23.75 o 
   3   9  13        2.58        9.27     24.04 o 
   4   9  13       56.84       45.08     24.93 o 
 -15   0  14      592.14      692.01     48.11 o 
 -14   0  14      832.34      978.88     51.81 o 
 -13   0  14       80.13       26.87     40.15 o 
 -12   0  14        2.98      -28.64     39.13 o 
 -11   0  14       15.74       30.96     37.70 o 
 -10   0  14     1376.53     1518.05     36.68 o 
  -9   0  14      574.64      580.15     38.64 o 
  -8   0  14      325.82      346.42     22.10 o 
  -7   0  14       15.04        8.25     22.24 o 
  -6   0  14     1275.35     1291.57     26.93 o 
  -5   0  14     1494.69     1517.07     50.60 o 
  -4   0  14       13.12       -0.70     16.46 o 
  -3   0  14        5.12        2.24     18.11 o 
  -2   0  14     1042.21     1023.37     40.08 o 
  -1   0  14     3454.40     3037.44    100.30 o 
   0   0  14        9.48        7.40     18.14 o 
   1   0  14      181.30      161.79     22.46 o 
   2   0  14     1998.87     1810.00     88.20 o 
   3   0  14     1061.38     1144.07     46.91 o 
   4   0  14      172.58      187.91     18.67 o 
   5   0  14      151.54      146.28     18.30 o 
   6   0  14      998.31      980.65     32.09 o 
   7   0  14     1101.14     1080.65     40.07 o 
   8   0  14     1953.91     2065.44     40.45 o 
   9   0  14        4.69      -11.66     25.65 o 
  10   0  14     1582.62     1637.71     39.45 o 
  11   0  14      828.14      867.03     35.97 o 
  12   0  14      451.88      453.97     38.86 o 
  13   0  14       10.26        4.75     34.69 o 
  14   0  14      818.52      903.41     44.00 o 
  15   0  14     1609.53     1775.94     52.36 o 
  16   0  14      386.70      389.06     40.01 o 
 -17   1  14        8.75       30.93     44.71 o 
 -16   1  14       19.04       18.87     43.08 o 
 -15   1  14        8.32      -11.71     45.23 o 
 -14   1  14       86.46       59.44     28.77 o 
 -13   1  14        3.19       -9.26     27.79 o 
 -12   1  14       56.30       50.56     27.86 o 
 -11   1  14      502.82      512.71     30.61 o 
 -10   1  14       25.07       27.25     17.95 o 
  -9   1  14        1.91       11.85     16.08 o 
  -8   1  14      282.18      287.15     16.81 o 
  -7   1  14      656.74      694.97     17.60 o 
  -6   1  14       83.66       66.69     13.40 o 
  -5   1  14       19.24       16.39     12.13 o 
  -4   1  14      428.96      445.85     13.64 o 
  -3   1  14      500.04      481.15     15.31 o 
  -2   1  14        8.03        5.67     13.16 o 
  -1   1  14        1.74        3.00     12.82 o 
   0   1  14     1369.40     1229.45     18.96 o 
   1   1  14      417.42      455.37     25.34 o 
   2   1  14      236.19      243.02     14.39 o 
   3   1  14      158.43      122.94     13.25 o 
   4   1  14     1221.88     1258.91     26.41 o 
   5   1  14      892.07      911.02     25.64 o 
   6   1  14       53.91       58.93     14.20 o 
   7   1  14       90.92       78.25     14.41 o 
   8   1  14      840.97      839.00     22.13 o 
   9   1  14      601.77      589.55     21.38 o 
  10   1  14       87.53       74.55     16.63 o 
  11   1  14       22.02       26.49     18.32 o 
  12   1  14       99.09      100.37     37.10 o 
  13   1  14      597.12      582.24     44.12 o 
  14   1  14      124.90      104.91     39.40 o 
  15   1  14       65.56       65.65     40.07 o 
  16   1  14       48.56       56.61     40.10 o 
  17   1  14      252.44      255.39     42.60 o 
 -17   2  14        8.16       15.10     46.82 o 
 -16   2  14        0.06      -24.98     47.44 o 
 -15   2  14        0.57      -13.23     47.45 o 
 -14   2  14        1.59        5.21     48.19 o 
 -13   2  14        0.79       -7.97     45.82 o 
 -12   2  14        0.68       25.17     27.18 o 
 -11   2  14        0.03       11.67     23.10 o 
 -10   2  14        0.80        3.28     18.92 o 
  -9   2  14        1.60        9.28     17.51 o 
  -8   2  14       12.43        1.68     15.52 o 
  -7   2  14        0.73       -1.35     13.95 o 
  -6   2  14        2.13       -3.92     13.68 o 
  -5   2  14        2.94        3.90     12.90 o 
  -4   2  14        0.66        5.51     12.14 o 
  -3   2  14        1.43        2.39     12.36 o 
  -2   2  14        0.18       -0.53     13.05 o 
  -1   2  14        0.03       -2.06     13.02 o 
   0   2  14       14.34       12.67     13.30 o 
   1   2  14        0.21       11.05     12.87 o 
   2   2  14        0.02        6.40     12.40 o 
   3   2  14        0.06        4.69     14.48 o 
   4   2  14        0.52       -8.78     14.19 o 
   5   2  14        0.68       -6.10     14.26 o 
   6   2  14        2.34        1.62     16.69 o 
   7   2  14        4.89       16.06     16.98 o 
   8   2  14        0.95       -9.12     16.97 o 
   9   2  14        0.11      -14.75     19.12 o 
  10   2  14        1.85        3.47     21.24 o 
  11   2  14        0.48       -8.26     37.62 o 
  12   2  14        0.33        4.12     37.66 o 
  13   2  14        0.29       -1.89     39.92 o 
  14   2  14        0.30        2.41     39.87 o 
  15   2  14        0.02       -3.09     41.69 o 
  16   2  14        1.67      -22.65     41.39 o 
  17   2  14        0.00       -3.48     42.92 o 
 -16   3  14       10.87      -18.13     48.98 o 
 -15   3  14        1.99       63.22     51.14 o 
 -14   3  14       42.71       18.39     49.92 o 
 -13   3  14        2.73      -11.41     48.57 o 
 -12   3  14       38.76       -4.26     49.77 o 
 -11   3  14      371.89      421.07     29.84 o 
 -10   3  14       55.67       31.22     26.64 o 
  -9   3  14        2.44      -14.66     18.92 o 
  -8   3  14      309.67      327.52     17.59 o 
  -7   3  14      323.63      339.61     17.20 o 
  -6   3  14       43.68       28.98     14.93 o 
  -5   3  14       15.27       11.99     14.57 o 
  -4   3  14      362.19      398.19     22.91 o 
  -3   3  14      224.26      225.60     14.15 o 
  -2   3  14        1.27        3.02     11.29 o 
  -1   3  14        2.23        5.27     11.44 o 
   0   3  14     1054.68     1028.24     35.49 o 
   1   3  14      254.61      293.29     19.70 o 
   2   3  14      113.51      113.46     13.37 o 
   3   3  14      143.60      119.05     15.33 o 
   4   3  14      772.51      801.44     31.08 o 
   5   3  14      742.97      766.53     20.69 o 
   6   3  14       13.83       19.44     15.61 o 
   7   3  14       94.72      100.46     16.22 o 
   8   3  14      552.96      555.85     25.55 o 
   9   3  14      466.85      430.51     19.95 o 
  10   3  14       34.61       31.96     24.23 o 
  11   3  14       10.53       27.24     38.11 o 
  12   3  14       59.26       54.66     40.99 o 
  13   3  14      418.38      423.29     45.66 o 
  14   3  14       75.72      104.07     42.37 o 
  15   3  14       36.16      101.52     43.57 o 
  16   3  14       35.55       27.22     31.17 o 
 -15   4  14      405.03      439.67     55.11 o 
 -14   4  14      520.51      551.67     55.98 o 
 -13   4  14       42.93       41.06     48.82 o 
 -12   4  14        3.48      -33.38     47.56 o 
 -11   4  14       11.92       51.93     48.51 o 
 -10   4  14      836.95      945.48     54.79 o 
  -9   4  14      338.17      367.16     28.33 o 
  -8   4  14      195.02      181.73     19.93 o 
  -7   4  14       14.85       24.73     16.03 o 
  -6   4  14      728.13      729.78     19.24 o 
  -5   4  14      851.90      874.85     20.85 o 
  -4   4  14        6.02       16.97     15.99 o 
  -3   4  14        3.22        0.68     15.76 o 
  -2   4  14      598.27      629.90     16.25 o 
  -1   4  14     1922.26     1986.88     51.90 o 
   0   4  14        5.78       13.90     12.94 o 
   1   4  14      111.32      106.54     13.71 o 
   2   4  14     1280.73     1230.63     39.83 o 
   3   4  14      555.12      571.11     21.21 o 
   4   4  14       91.44      101.67     13.57 o 
   5   4  14       68.34       65.37     15.13 o 
   6   4  14      558.16      570.57     18.15 o 
   7   4  14      594.91      593.16     19.75 o 
   8   4  14     1186.34     1206.70     30.49 o 
   9   4  14        1.82       23.73     19.32 o 
  10   4  14     1014.43     1076.19     28.04 o 
  11   4  14      472.11      472.35     22.83 o 
  12   4  14      269.75      239.48     26.94 o 
  13   4  14        6.93        0.37     31.17 o 
  14   4  14      469.80      450.14     35.05 o 
  15   4  14     1010.82     1129.90     81.07 o 
 -14   5  14       67.31       53.96     50.60 o 
 -13   5  14        0.86       -5.24     47.50 o 
 -12   5  14       22.45       45.61     47.26 o 
 -11   5  14      236.14      196.93     48.25 o 
 -10   5  14        4.21       20.55     45.48 o 
  -9   5  14        4.28      -10.49     42.96 o 
  -8   5  14      101.40       80.13     26.22 o 
  -7   5  14      442.57      414.18     28.58 o 
  -6   5  14       48.86       15.40     25.33 o 
  -5   5  14       11.49        1.52     20.92 o 
  -4   5  14      132.00      121.57     18.12 o 
  -3   5  14      288.87      250.38     17.69 o 
  -2   5  14       12.77        0.78     15.92 o 
  -1   5  14        1.02        7.70     18.67 o 
   0   5  14      609.96      596.62     24.56 o 
   1   5  14      193.61      180.77     15.80 o 
   2   5  14      172.18      148.06     15.85 o 
   3   5  14       52.28       42.44     15.43 o 
   4   5  14      608.92      619.42     21.28 o 
   5   5  14      321.42      309.71     19.91 o 
   6   5  14       55.34       44.61     19.17 o 
   7   5  14       23.62       23.24     19.38 o 
   8   5  14      477.94      485.75     22.49 o 
   9   5  14      229.04      237.30     26.07 o 
  10   5  14       52.17       42.19     21.33 o 
  11   5  14       13.64        4.42     21.03 o 
  12   5  14       56.63       53.11     21.73 o 
  13   5  14      267.93      259.95     22.99 o 
  14   5  14       64.02       49.35     27.41 o 
 -13   6  14        2.69       56.75     49.41 o 
 -12   6  14        2.00        8.45     48.24 o 
 -11   6  14        0.14       47.61     47.51 o 
 -10   6  14        3.00       -9.82     44.82 o 
  -9   6  14        4.93       -4.90     43.61 o 
  -8   6  14       38.59       26.35     42.15 o 
  -7   6  14        2.45        6.49     39.32 o 
  -6   6  14        9.58        6.51     25.47 o 
  -5   6  14       10.75       -3.64     25.79 o 
  -4   6  14        1.09       -9.97     40.23 o 
  -3   6  14        5.58        2.80     41.47 o 
  -2   6  14        1.51       -3.50     25.59 o 
  -1   6  14        0.12        3.78     26.21 o 
   0   6  14       47.81       38.51     27.23 o 
   1   6  14        2.04       15.59     20.18 o 
   2   6  14        0.14        4.23     18.22 o 
   3   6  14        0.46       25.24     18.74 o 
   4   6  14        1.39        7.25     19.03 o 
   5   6  14        1.39        8.59     19.56 o 
   6   6  14       10.58        7.45     20.02 o 
   7   6  14       18.22       29.81     20.49 o 
   8   6  14        2.49       -3.96     21.17 o 
   9   6  14        0.24        4.55     21.36 o 
  10   6  14        5.31       -0.17     21.86 o 
  11   6  14        1.72       -6.66     22.17 o 
  12   6  14        1.93        6.28     22.18 o 
 -10   7  14       40.42       28.79     44.01 o 
  -9   7  14        8.37        0.84     42.60 o 
  -8   7  14      143.19      124.38     41.49 o 
  -7   7  14       46.80       68.68     38.93 o 
  -4   7  14       97.31      100.16     42.98 o 
  -3   7  14       18.37       25.03     43.73 o 
  -2   7  14        1.40      -15.65     27.14 o 
  -1   7  14        1.09       -5.74     28.49 o 
   0   7  14      296.26      263.49     31.30 o 
   1   7  14       35.44       52.69     22.15 o 
   2   7  14       22.35        1.50     22.78 o 
   3   7  14       46.37       21.39     23.64 o 
   4   7  14      147.58      135.03     24.89 o 
   5   7  14      210.08      208.94     25.84 o 
   6   7  14        1.12      -19.67     25.51 o 
   7   7  14       32.50       32.95     25.59 o 
   8   7  14      150.19      166.56     27.27 o 
   9   7  14      112.90      105.70     22.60 o 
  10   7  14        2.24       -5.80     21.90 o 
  -2   8  14      138.35      164.68     29.60 o 
  -1   8  14      417.69      423.85     33.13 o 
   0   8  14        1.53       35.95     29.68 o 
   1   8  14       18.36       16.37     31.53 o 
   2   8  14      371.37      401.33     26.64 o 
   3   8  14       71.20       89.49     24.55 o 
   4   8  14        8.09       29.91     24.76 o 
   5   8  14        7.29      -13.71     25.29 o 
   6   8  14      117.60      123.10     26.93 o 
   7   8  14      110.61      124.18     26.75 o 
 -16   1  15       41.16       15.74     44.23 o 
 -15   1  15       58.10       85.77     45.74 o 
 -14   1  15       98.41       81.84     30.08 o 
 -13   1  15       38.88       58.63     29.71 o 
 -12   1  15       60.79       58.22     28.66 o 
 -11   1  15      375.64      356.75     30.50 o 
 -10   1  15       49.56       66.52     23.99 o 
  -9   1  15      234.12      239.67     17.30 o 
  -8   1  15       53.73       48.34     16.10 o 
  -7   1  15      398.89      407.96     16.11 o 
  -6   1  15      579.55      556.56     22.31 o 
  -5   1  15      190.37      209.51     13.74 o 
  -4   1  15       21.45       21.89     14.25 o 
  -3   1  15      115.63       94.28     14.51 o 
  -2   1  15      180.31      171.48     14.45 o 
  -1   1  15      424.69      385.66     15.45 o 
   0   1  15        0.73        3.88     13.56 o 
   1   1  15      154.93      145.22     14.36 o 
   2   1  15      709.59      719.97     17.21 o 
   3   1  15      891.83      879.66     17.74 o 
   4   1  15       23.27       20.58     16.32 o 
   5   1  15      260.72      264.98     17.62 o 
   6   1  15      291.30      284.95     17.47 o 
   7   1  15      234.56      237.38     19.08 o 
   8   1  15        8.69        6.84     17.74 o 
   9   1  15       85.06       49.00     19.71 o 
  10   1  15      545.95      521.94     27.99 o 
  11   1  15      251.63      241.96     39.53 o 
  12   1  15      156.90      157.95     39.41 o 
  13   1  15       61.54       87.57     40.90 o 
  14   1  15      114.38       87.52     39.72 o 
  15   1  15       99.28       85.33     40.00 o 
  16   1  15      166.98      146.02     42.20 o 
 -16   2  15      213.86      247.37     50.87 o 
 -15   2  15        6.64       30.84     47.78 o 
 -14   2  15       67.07       46.10     48.58 o 
 -13   2  15      202.15      197.64     29.96 o 
 -12   2  15       95.34      110.02     29.12 o 
 -11   2  15      349.71      416.24     30.97 o 
 -10   2  15        8.24       44.94     27.45 o 
  -9   2  15      715.17      738.73     30.97 o 
  -8   2  15       46.94       55.18     17.89 o 
  -7   2  15      376.89      373.88     19.25 o 
  -6   2  15       33.57       27.21     14.29 o 
  -5   2  15      906.88      915.96     25.08 o 
  -4   2  15      352.64      336.61     14.46 o 
  -3   2  15     1159.18     1131.22     28.40 o 
  -2   2  15      174.87      137.38     14.69 o 
  -1   2  15     1148.81     1049.77     32.50 o 
   0   2  15      997.94      989.33     23.70 o 
   1   2  15      335.43      365.69     17.99 o 
   2   2  15        3.96       10.54     16.14 o 
   3   2  15      239.60      223.93     16.82 o 
   4   2  15     1772.19     1778.25     26.87 o 
   5   2  15      524.56      529.63     19.76 o 
   6   2  15       49.25       36.50     18.40 o 
   7   2  15        7.61        2.83     18.21 o 
   8   2  15     2789.51     2939.74     58.81 o 
   9   2  15     1042.17     1103.64     48.09 o 
  10   2  15        7.72       13.98     37.67 o 
  11   2  15      133.95      113.52     39.39 o 
  12   2  15      858.14      822.70     49.39 o 
  13   2  15      729.39      796.16     49.30 o 
  14   2  15      135.52      101.33     42.67 o 
  15   2  15      717.03      755.55     50.27 o 
  16   2  15      484.24      424.70     48.60 o 
 -15   3  15       39.61       39.80     52.12 o 
 -14   3  15      119.16      122.09     51.84 o 
 -13   3  15       34.54      -17.03     51.04 o 
 -12   3  15       48.40       56.89     50.93 o 
 -11   3  15      184.73      178.36     28.99 o 
 -10   3  15       68.75       69.99     28.00 o 
  -9   3  15      237.02      257.54     29.48 o 
  -8   3  15       48.73       61.08     19.90 o 
  -7   3  15      305.13      301.65     17.69 o 
  -6   3  15      503.59      486.72     19.33 o 
  -5   3  15      172.82      159.79     17.17 o 
  -4   3  15        5.53        7.92     15.98 o 
  -3   3  15       90.06       92.86     15.05 o 
  -2   3  15      112.61      101.19     14.08 o 
  -1   3  15      456.09      418.64     16.22 o 
   0   3  15        4.44       14.17     14.30 o 
   1   3  15      150.65      158.05     14.37 o 
   2   3  15      545.18      533.81     21.19 o 
   3   3  15      705.23      678.60     25.35 o 
   4   3  15       16.78       16.53     16.33 o 
   5   3  15      164.57      148.77     17.47 o 
   6   3  15      226.28      212.34     18.03 o 
   7   3  15      236.89      239.55     21.83 o 
   8   3  15       10.26       14.49     23.21 o 
   9   3  15       48.67       43.12     26.23 o 
  10   3  15      476.96      436.41     44.69 o 
  11   3  15      193.08      230.78     44.22 o 
  12   3  15      106.05       90.28     42.13 o 
  13   3  15       31.73       11.01     42.61 o 
  14   3  15      116.55      110.97     45.17 o 
  15   3  15       85.83       83.15     31.73 o 
 -14   4  15        8.24      -12.42     54.38 o 
 -13   4  15        1.46       32.30     52.61 o 
 -12   4  15        0.04       21.61     52.27 o 
 -11   4  15        4.10       -4.58     49.69 o 
 -10   4  15        5.65      -29.03     51.68 o 
  -9   4  15        0.28        7.51     27.75 o 
  -8   4  15        5.67        1.05     28.37 o 
  -7   4  15        1.56      -12.91     21.82 o 
  -6   4  15        0.13      -15.39     19.79 o 
  -5   4  15       18.43       22.38     18.32 o 
  -4   4  15        0.09        7.63     16.92 o 
  -3   4  15        8.18        9.84     17.73 o 
  -2   4  15        1.96       -3.11     17.83 o 
  -1   4  15       12.31       13.06     16.12 o 
   0   4  15       20.12       20.42     16.08 o 
   1   4  15        1.47      -11.70     14.18 o 
   2   4  15        0.13        4.28     14.47 o 
   3   4  15       25.25       31.61     14.76 o 
   4   4  15        1.23       12.59     15.06 o 
   5   4  15       10.71       10.60     17.01 o 
   6   4  15        7.92        6.81     17.22 o 
   7   4  15        5.81       11.82     19.42 o 
   8   4  15        0.17       -5.90     19.74 o 
   9   4  15        4.65        1.99     20.49 o 
  10   4  15        0.03       -9.86     20.85 o 
  11   4  15        4.10      -13.16     23.57 o 
  12   4  15        7.80       -9.33     31.10 o 
  13   4  15        2.70       14.34     31.69 o 
  14   4  15        8.46        5.57     32.04 o 
 -13   5  15       17.88      -47.67     54.50 o 
 -12   5  15       34.52       79.50     52.86 o 
 -11   5  15      252.99      224.27     53.04 o 
 -10   5  15        5.12       34.26     48.54 o 
  -9   5  15      118.21       98.48     48.49 o 
  -8   5  15       11.86        8.12     27.35 o 
  -7   5  15      198.81      208.51     28.90 o 
  -6   5  15      220.30      233.95     37.37 o 
  -5   5  15       72.41       67.65     27.44 o 
  -4   5  15       24.33       14.17     21.02 o 
  -3   5  15       35.26       43.73     23.28 o 
  -2   5  15       68.93       69.03     19.08 o 
  -1   5  15      139.87      128.50     21.88 o 
   0   5  15        0.91       13.35     19.51 o 
   1   5  15       48.66       46.91     15.63 o 
   2   5  15      305.45      311.45     20.01 o 
   3   5  15      367.95      352.77     20.53 o 
   4   5  15       17.02        0.44     19.22 o 
   5   5  15      140.10      144.72     20.13 o 
   6   5  15      116.67      119.49     20.83 o 
   7   5  15       81.82       83.17     20.92 o 
   8   5  15        0.57       11.07     20.96 o 
   9   5  15       47.82       24.80     21.37 o 
  10   5  15      185.15      180.49     22.53 o 
  11   5  15      114.61       81.14     22.43 o 
  12   5  15       76.93       58.18     22.45 o 
  13   5  15       38.37       64.98     27.12 o 
 -11   6  15      130.88      187.05     51.54 o 
 -10   6  15        3.79       22.34     49.19 o 
  -9   6  15      274.03      279.98     49.86 o 
  -8   6  15       22.25       26.18     44.21 o 
  -7   6  15      109.34      116.14     41.14 o 
  -6   6  15       11.39       -0.53     26.60 o 
  -5   6  15      325.13      361.93     29.62 o 
  -4   6  15      105.14       85.34     42.40 o 
  -3   6  15      442.58      502.60     49.25 o 
  -2   6  15       53.69       37.25     26.82 o 
  -1   6  15      420.14      436.35     30.96 o 
   0   6  15      329.31      399.69     37.69 o 
   1   6  15      135.21      102.65     29.64 o 
   2   6  15        2.88       12.31     19.10 o 
   3   6  15       80.73       79.25     20.15 o 
   4   6  15      529.84      525.90     23.09 o 
   5   6  15      194.13      183.53     21.65 o 
   6   6  15       14.76       14.74     20.95 o 
   7   6  15        4.36       10.23     21.25 o 
   8   6  15     1021.23     1057.12     30.71 o 
   9   6  15      427.80      401.16     24.72 o 
  10   6  15        1.25       -7.90     22.45 o 
  11   6  15       54.92       73.10     22.70 o 
  -9   7  15      112.79       89.16     43.86 o 
  -8   7  15       13.14       29.65     42.28 o 
  -7   7  15       94.10       86.24     41.51 o 
  -4   7  15        0.36       -9.18     41.39 o 
  -3   7  15       23.82       10.57     45.07 o 
  -2   7  15       17.07       15.88     28.27 o 
  -1   7  15      183.90      190.91     30.26 o 
   0   7  15        3.43       14.35     29.77 o 
   1   7  15       52.68       64.66     31.39 o 
   2   7  15      148.09      149.93     23.71 o 
   3   7  15      176.80      159.77     24.81 o 
   4   7  15        5.24        0.43     24.20 o 
   5   7  15       31.73       50.69     25.37 o 
   6   7  15       58.63       64.62     25.56 o 
   7   7  15       84.94       80.58     26.50 o 
   8   7  15        1.93        6.37     26.28 o 
   9   7  15        8.09       -4.16     22.35 o 
  -2   8  15        2.45        2.39     29.06 o 
  -1   8  15       13.25       21.09     29.48 o 
   0   8  15       24.47       35.43     30.69 o 
   1   8  15        0.22       15.08     31.54 o 
   2   8  15        0.11      -10.46     31.64 o 
   3   8  15       28.59       46.54     24.37 o 
   4   8  15        2.89       -9.63     24.77 o 
   5   8  15        7.13        4.96     25.62 o 
 -15   0  16       28.99       24.61     42.62 o 
 -14   0  16      118.73      189.93     44.02 o 
 -13   0  16        0.94       12.44     41.34 o 
 -12   0  16       52.08       30.15     41.84 o 
 -11   0  16      161.92      148.76     42.11 o 
 -10   0  16      304.06      309.63     42.29 o 
  -9   0  16        2.08      -18.99     39.14 o 
  -8   0  16      124.65      119.31     24.67 o 
  -7   0  16      205.54      203.56     21.95 o 
  -6   0  16     1016.65     1007.44     26.04 o 
  -5   0  16       27.93        5.16     22.03 o 
  -4   0  16       13.10        8.07     21.37 o 
  -3   0  16     1368.32     1403.93     44.00 o 
  -2   0  16      972.47      877.54     26.57 o 
  -1   0  16      268.82      266.08     34.81 o 
   0   0  16       71.78       63.57     20.95 o 
   1   0  16      527.95      528.17     29.17 o 
   2   0  16      714.50      742.54     28.80 o 
   3   0  16      542.53      485.15     23.79 o 
   4   0  16      451.95      430.97     23.29 o 
   5   0  16      636.37      650.88     36.93 o 
   6   0  16      411.97      412.51     32.94 o 
   7   0  16     1551.87     1715.16    126.76 o 
   8   0  16      127.54      122.05     36.82 o 
   9   0  16      789.59      898.59     44.97 o 
  10   0  16      651.37      673.09     43.15 o 
  11   0  16      383.08      333.74     40.57 o 
  12   0  16       25.13       26.58     37.48 o 
  13   0  16      357.34      311.00     39.58 o 
  14   0  16     1207.10     1293.44     51.25 o 
 -15   1  16        0.36       10.16     43.64 o 
 -14   1  16       14.21       15.71     29.31 o 
 -13   1  16       15.68       28.31     29.28 o 
 -12   1  16      197.34      221.03     31.61 o 
 -11   1  16        6.73       17.68     29.41 o 
 -10   1  16        3.08       19.13     28.03 o 
  -9   1  16      263.02      298.73     29.67 o 
  -8   1  16      365.16      332.16     21.63 o 
  -7   1  16       41.75       41.94     15.47 o 
  -6   1  16      128.71      131.98     16.30 o 
  -5   1  16      238.45      219.05     16.54 o 
  -4   1  16       27.36       29.27     15.24 o 
  -3   1  16      207.51      199.78     15.78 o 
  -2   1  16       24.94       20.95     15.10 o 
  -1   1  16      267.48      227.51     16.01 o 
   0   1  16      472.88      463.05     16.80 o 
   1   1  16      287.06      294.15     16.31 o 
   2   1  16       64.18       54.22     14.79 o 
   3   1  16      203.71      167.14     15.48 o 
   4   1  16      635.25      632.30     20.87 o 
   5   1  16      257.21      248.23     18.70 o 
   6   1  16       31.30       22.50     17.41 o 
   7   1  16      177.81      177.50     26.32 o 
   8   1  16      322.89      274.49     31.80 o 
   9   1  16      367.92      388.99     28.21 o 
  10   1  16        8.22       15.12     25.30 o 
  11   1  16      201.18      207.81     41.38 o 
  12   1  16      358.65      309.93     44.85 o 
  13   1  16      155.89       97.94     41.35 o 
  14   1  16      202.91      171.68     42.33 o 
  15   1  16       31.81       13.61     40.43 o 
 -15   2  16        0.45       19.18     47.54 o 
 -14   2  16        1.11       -1.95     48.02 o 
 -13   2  16        0.43        7.46     29.74 o 
 -12   2  16        3.44        6.28     29.15 o 
 -11   2  16        0.11       -1.80     28.67 o 
 -10   2  16        2.56        0.68     28.35 o 
  -9   2  16        0.04       18.26     28.09 o 
  -8   2  16        1.21       -6.47     27.42 o 
  -7   2  16        0.02       -6.46     17.75 o 
  -6   2  16        0.43       -2.39     16.22 o 
  -5   2  16        4.19       14.37     16.43 o 
  -4   2  16        1.65        9.44     14.52 o 
  -3   2  16        0.02      -11.30     15.28 o 
  -2   2  16        0.06       13.18     15.01 o 
  -1   2  16        5.69      -10.99     14.76 o 
   0   2  16        0.11        4.28     14.79 o 
   1   2  16        0.18        2.69     14.64 o 
   2   2  16        1.43       10.02     17.55 o 
   3   2  16       14.53       13.10     17.40 o 
   4   2  16        0.96       -5.58     18.00 o 
   5   2  16        1.70      -16.26     19.77 o 
   6   2  16        1.63      -20.30     21.83 o 
   7   2  16        0.67      -14.91     26.71 o 
   8   2  16        0.27       -3.21     26.40 o 
   9   2  16        0.00       -6.29     39.11 o 
  10   2  16        1.42        1.85     40.63 o 
  11   2  16        1.32       21.70     41.52 o 
  12   2  16        3.12       23.15     42.42 o 
  13   2  16        0.18       -5.67     41.87 o 
  14   2  16        4.29       23.87     43.57 o 
  15   2  16        0.09        1.21     41.71 o 
 -14   3  16        8.06       20.62     49.64 o 
 -13   3  16       13.09       30.90     49.82 o 
 -12   3  16      191.40      199.35     51.55 o 
 -11   3  16        4.30        3.85     29.39 o 
 -10   3  16        2.25       -5.79     28.54 o 
  -9   3  16      160.67      197.19     29.99 o 
  -8   3  16      343.24      369.33     41.36 o 
  -7   3  16       18.36       14.88     22.37 o 
  -6   3  16      134.37      143.89     20.61 o 
  -5   3  16      188.45      234.56     31.62 o 
  -4   3  16       10.46       10.33     19.45 o 
  -3   3  16      152.73      157.29     16.34 o 
  -2   3  16        1.94        3.90     15.43 o 
  -1   3  16      173.87      160.44     17.40 o 
   0   3  16      262.93      257.20     18.61 o 
   1   3  16      300.50      289.43     19.28 o 
   2   3  16       76.29       80.75     17.02 o 
   3   3  16      194.12      200.16     19.74 o 
   4   3  16      448.58      464.49     26.39 o 
   5   3  16      150.21      128.49     22.21 o 
   6   3  16       17.78        6.05     27.29 o 
   7   3  16      155.91      162.62     29.06 o 
   8   3  16      191.33      169.44     33.32 o 
   9   3  16      224.93      256.98     30.14 o 
  10   3  16        2.08      -19.82     40.51 o 
  11   3  16      164.58      176.61     44.28 o 
  12   3  16      314.90      287.89     48.06 o 
  13   3  16       55.98       33.99     44.78 o 
  14   3  16      202.51      192.68     45.82 o 
 -13   4  16        1.08      -27.26     52.25 o 
 -12   4  16       28.42       70.72     52.34 o 
 -11   4  16       97.58      108.84     51.30 o 
 -10   4  16      185.76      168.63     30.04 o 
  -9   4  16        1.55       -4.68     28.82 o 
  -8   4  16       77.39       72.74     29.36 o 
  -7   4  16      105.15      104.22     23.30 o 
  -6   4  16      603.15      663.02     30.93 o 
  -5   4  16       10.35        8.89     22.49 o 
  -4   4  16        5.67       -1.12     22.34 o 
  -3   4  16      847.38      859.72     31.48 o 
  -2   4  16      597.15      645.89     35.08 o 
  -1   4  16      140.14      135.13     19.37 o 
   0   4  16       37.16       56.19     19.30 o 
   1   4  16      319.07      349.15     24.09 o 
   2   4  16      384.91      413.94     19.54 o 
   3   4  16      275.16      290.02     19.25 o 
   4   4  16      265.27      251.26     20.70 o 
   5   4  16      371.83      372.50     21.79 o 
   6   4  16      236.31      217.46     21.21 o 
   7   4  16      942.87      997.50     25.98 o 
   8   4  16       77.31       82.69     21.39 o 
   9   4  16      505.97      541.32     30.10 o 
  10   4  16      369.23      350.63     26.61 o 
  11   4  16      209.70      217.70     32.67 o 
  12   4  16       16.93        2.65     31.48 o 
  13   4  16      197.08      202.43     33.65 o 
 -12   5  16       77.07       89.87     55.44 o 
 -11   5  16       24.82       -1.58     53.14 o 
 -10   5  16        0.16       -7.71     53.13 o 
  -9   5  16      193.86      171.50     52.20 o 
  -8   5  16      126.53      128.56     30.04 o 
  -7   5  16       21.84       19.17     28.38 o 
  -6   5  16       39.87       35.75     28.93 o 
  -5   5  16      109.78       90.19     23.21 o 
  -4   5  16       16.26       10.44     22.05 o 
  -3   5  16       88.84       50.93     30.84 o 
  -2   5  16       57.95       53.41     31.02 o 
  -1   5  16      145.63      161.73     22.93 o 
   0   5  16      305.62      299.14     29.87 o 
   1   5  16       77.96       85.55     23.63 o 
   2   5  16       18.54       24.62     19.47 o 
   3   5  16       45.24       56.12     19.93 o 
   4   5  16      349.30      332.63     23.24 o 
   5   5  16      135.45      133.55     21.55 o 
   6   5  16       20.30       14.78     21.43 o 
   7   5  16       67.77       62.99     21.87 o 
   8   5  16      180.49      156.22     22.43 o 
   9   5  16      205.98      209.24     22.83 o 
  10   5  16        6.79        4.40     22.15 o 
  11   5  16       81.49       49.05     22.73 o 
  12   5  16      136.63      119.96     26.00 o 
 -10   6  16        9.59       35.79     50.32 o 
  -9   6  16        0.16        0.81     47.48 o 
  -8   6  16        4.18       -7.99     47.30 o 
  -7   6  16        0.03       17.52     44.13 o 
  -6   6  16        1.03        4.02     28.41 o 
  -5   6  16       14.16      -28.24     40.03 o 
  -4   6  16        4.79      -25.72     42.18 o 
  -3   6  16        0.04        5.05     43.56 o 
  -2   6  16        0.13      -17.48     48.10 o 
  -1   6  16       21.26       -0.81     28.04 o 
   0   6  16        1.19       11.60     28.65 o 
   1   6  16        0.49       -2.65     23.89 o 
   2   6  16        6.89       -9.07     19.71 o 
   3   6  16       58.93       40.39     20.54 o 
   4   6  16        1.99        2.80     20.85 o 
   5   6  16        5.77       15.28     21.04 o 
   6   6  16        5.19       12.73     21.71 o 
   7   6  16        2.76       -0.23     22.16 o 
   8   6  16        0.54        8.93     22.43 o 
   9   6  16        0.00        1.24     22.65 o 
  10   6  16        4.65       12.08     22.49 o 
  -4   7  16        2.45       -8.97     42.36 o 
  -3   7  16       38.59       46.55     45.83 o 
  -2   7  16        0.66       -8.52     48.75 o 
  -1   7  16       43.46       66.38     29.58 o 
   0   7  16       50.69       66.27     30.45 o 
   1   7  16      112.45      144.56     31.73 o 
   2   7  16       35.76       56.85     32.12 o 
   3   7  16       47.83       47.05     24.93 o 
   4   7  16      147.67      146.57     25.59 o 
   5   7  16       27.46        2.55     25.75 o 
   6   7  16        4.32        8.27     25.66 o 
   7   7  16       47.20       59.92     26.63 o 
 -14   1  17       49.67       63.04     30.19 o 
 -13   1  17       10.09       -0.38     29.98 o 
 -12   1  17       31.03       37.97     30.17 o 
 -11   1  17       51.48       59.49     29.85 o 
 -10   1  17      141.22      174.52     33.77 o 
  -9   1  17       13.48       13.36     40.84 o 
  -8   1  17       86.53       79.35     28.79 o 
  -7   1  17      253.60      249.71     24.29 o 
  -6   1  17       93.11       92.51     22.67 o 
  -5   1  17        5.87       13.13     17.17 o 
  -4   1  17       42.05       34.95     17.04 o 
  -3   1  17      241.59      219.03     17.05 o 
  -2   1  17      440.13      460.44     21.01 o 
  -1   1  17       44.07       33.78     15.69 o 
   0   1  17       38.82       38.35     15.48 o 
   1   1  17      731.25      705.42     19.07 o 
   2   1  17       95.54       86.93     15.75 o 
   3   1  17      307.57      303.77     19.94 o 
   4   1  17      135.73      127.88     21.73 o 
   5   1  17      378.27      323.47     22.85 o 
   6   1  17      627.91      673.99     25.27 o 
   7   1  17       67.15       39.91     26.73 o 
   8   1  17       24.64       22.64     26.75 o 
   9   1  17      299.79      308.16     32.98 o 
  10   1  17      393.53      433.38     46.33 o 
  11   1  17       22.74       14.47     40.13 o 
  12   1  17       63.31       49.00     41.70 o 
  13   1  17       18.87        2.08     41.20 o 
  14   1  17      890.52      990.81     53.70 o 
 -14   2  17       99.05      121.65     47.43 o 
 -13   2  17       70.27       56.95     30.30 o 
 -12   2  17        6.94       12.85     30.04 o 
 -11   2  17       15.60       41.73     30.02 o 
 -10   2  17       12.19       24.87     30.07 o 
  -9   2  17      291.20      336.31     32.23 o 
  -8   2  17      350.94      352.32     34.97 o 
  -7   2  17       46.00       36.08     23.07 o 
  -6   2  17      288.04      294.27     24.18 o 
  -5   2  17      215.13      188.51     20.84 o 
  -4   2  17      456.39      457.72     19.27 o 
  -3   2  17      144.03      145.76     17.33 o 
  -2   2  17       67.82       53.41     16.71 o 
  -1   2  17      552.20      471.07     25.12 o 
   0   2  17      823.39      810.98     29.83 o 
   1   2  17        5.48       -0.73     15.51 o 
   2   2  17      200.33      210.03     20.88 o 
   3   2  17      406.38      369.06     27.93 o 
   4   2  17       48.83       55.81     28.24 o 
   5   2  17       24.02       33.06     28.77 o 
   6   2  17        4.68        0.68     29.17 o 
   7   2  17      880.78      968.44    120.10 o 
   8   2  17      711.13      668.93     48.25 o 
   9   2  17       76.23       84.61     43.80 o 
  10   2  17       81.49       65.25     43.31 o 
  11   2  17      385.29      381.14     47.22 o 
  12   2  17      111.53       41.42     45.57 o 
  13   2  17      226.02      239.76     46.03 o 
  14   2  17      428.82      423.42     49.05 o 
 -13   3  17       13.79       14.56     49.78 o 
 -12   3  17        9.74        5.68     49.79 o 
 -11   3  17       66.04       64.67     30.24 o 
 -10   3  17      147.16      189.18     31.30 o 
  -9   3  17       29.03       56.12     29.72 o 
  -8   3  17       22.86       -1.23     35.32 o 
  -7   3  17      159.96      159.30     24.38 o 
  -6   3  17      113.98      103.06     23.52 o 
  -5   3  17        0.51        0.26     22.82 o 
  -4   3  17       32.21       15.98     22.55 o 
  -3   3  17      168.03      150.47     23.43 o 
  -2   3  17      449.47      470.32     25.04 o 
  -1   3  17       61.43       48.61     22.03 o 
   0   3  17       63.71       64.04     19.07 o 
   1   3  17      423.51      399.17     21.86 o 
   2   3  17       69.53       63.83     22.31 o 
   3   3  17      414.80      469.83     25.92 o 
   4   3  17      109.35       90.94     23.87 o 
   5   3  17      360.97      356.96     54.56 o 
   6   3  17      459.72      515.88     37.41 o 
   7   3  17       89.00       89.98     30.16 o 
   8   3  17       19.57       15.94     29.88 o 
   9   3  17      278.80      293.88     39.65 o 
  10   3  17      289.98      318.18     48.05 o 
  11   3  17       22.69       14.95     44.98 o 
  12   3  17       16.81       53.65     45.72 o 
  13   3  17       43.51       32.47     45.96 o 
 -12   4  17        6.81      -17.12     51.13 o 
 -11   4  17        5.91       19.98     50.92 o 
 -10   4  17        6.55        9.48     29.66 o 
  -9   4  17        2.09       35.35     30.15 o 
  -8   4  17        2.44        5.04     30.34 o 
  -7   4  17        6.75      -10.88     23.30 o 
  -6   4  17        0.06       16.17     23.69 o 
  -5   4  17        1.75        5.95     23.62 o 
  -4   4  17        0.12      -11.86     23.19 o 
  -3   4  17        4.81       -1.17     22.99 o 
  -2   4  17        3.36        3.85     28.51 o 
  -1   4  17        4.05       -1.03     29.69 o 
   0   4  17        0.12        7.54     21.89 o 
   1   4  17        0.14       -3.30     22.84 o 
   2   4  17       23.16       28.14     23.53 o 
   3   4  17       16.82        5.97     23.90 o 
   4   4  17        5.11       17.32     23.99 o 
   5   4  17        0.58       10.12     24.46 o 
   6   4  17        0.30      -16.94     24.79 o 
   7   4  17        0.78       -8.28     24.87 o 
   8   4  17        0.06       -8.48     25.02 o 
   9   4  17        3.18       -1.51     24.86 o 
  10   4  17        0.80       -6.98     25.24 o 
  11   4  17        2.38        0.05     31.64 o 
  12   4  17        3.36       -3.88     32.06 o 
 -10   5  17       62.66       46.06     53.45 o 
  -9   5  17        2.54        3.40     51.81 o 
  -8   5  17       89.19       88.22     30.27 o 
  -7   5  17      135.50      157.07     38.68 o 
  -6   5  17       21.63       13.96     30.31 o 
  -5   5  17       12.37       13.87     23.46 o 
  -4   5  17       25.91       17.73     27.88 o 
  -3   5  17      102.13       96.09     33.44 o 
  -2   5  17      176.21      169.22     31.45 o 
  -1   5  17       10.79      -20.70     30.45 o 
   0   5  17        8.61       15.59     23.23 o 
   1   5  17      452.31      503.96     33.99 o 
   2   5  17       29.06       26.03     24.16 o 
   3   5  17      111.79       86.76     21.29 o 
   4   5  17       86.07       94.28     21.78 o 
   5   5  17      136.06      125.04     22.46 o 
   6   5  17      286.67      285.28     23.56 o 
   7   5  17       17.19       11.73     22.94 o 
   8   5  17       12.22       20.52     22.75 o 
   9   5  17      115.96      126.56     23.48 o 
  10   5  17      186.54      214.95     26.87 o 
  -8   6  17      108.52       50.85     49.69 o 
  -7   6  17       28.07       23.23     46.16 o 
  -6   6  17      119.87       97.97     39.97 o 
  -5   6  17       63.78      103.53     41.13 o 
  -4   6  17      166.21      149.81     44.25 o 
  -3   6  17       56.95       63.85     44.43 o 
  -2   6  17       37.29       43.38     47.02 o 
  -1   6  17      173.01      193.78     51.60 o 
   0   6  17      280.14      323.09     31.84 o 
   1   6  17        1.12        0.30     24.20 o 
   2   6  17       77.52       90.86     25.11 o 
   3   6  17      121.38      112.45     21.56 o 
   4   6  17       10.23       -2.51     21.78 o 
   5   6  17       10.51        5.01     22.01 o 
   6   6  17        4.34        9.33     22.14 o 
   7   6  17      338.44      346.23     24.51 o 
   8   6  17      256.56      258.07     24.41 o 
  -4   7  17       12.32       22.09     41.15 o 
  -3   7  17       36.08        9.83     44.53 o 
  -2   7  17      187.34      181.37     49.88 o 
  -1   7  17       28.92       22.70     50.25 o 
   0   7  17       39.43       55.87     30.11 o 
   1   7  17       84.29       85.54     32.62 o 
   2   7  17       10.45       -6.68     32.26 o 
   3   7  17      233.47      269.08     34.47 o 
   4   7  17       42.91       48.30     25.52 o 
 -13   0  18        2.36      -27.15     43.56 o 
 -12   0  18        6.47       -6.55     43.67 o 
 -11   0  18       96.15      104.83     44.13 o 
 -10   0  18      365.54      470.14     47.71 o 
  -9   0  18      124.45      130.99     43.37 o 
  -8   0  18      115.51      116.62     42.72 o 
  -7   0  18      217.91      218.01     42.99 o 
  -6   0  18       18.42        5.62     28.81 o 
  -5   0  18       25.12       66.91     27.55 o 
  -4   0  18      351.03      337.82     30.07 o 
  -3   0  18       49.51       41.37     27.15 o 
  -2   0  18      195.45      192.66     27.81 o 
  -1   0  18       52.88       77.11     26.62 o 
   0   0  18      805.87      848.26     94.71 o 
   1   0  18      474.55      464.52     29.37 o 
   2   0  18        9.10       10.88     25.66 o 
   3   0  18       59.27       58.98     25.97 o 
   4   0  18       92.36      111.64     41.47 o 
   5   0  18      549.19      506.60     47.99 o 
   6   0  18      529.12      505.69     46.91 o 
   7   0  18       28.93       47.00     42.24 o 
   8   0  18      324.88      273.23     44.59 o 
   9   0  18      774.09      770.91     48.34 o 
  10   0  18      283.01      252.87     42.77 o 
  11   0  18        3.89       -8.17     39.28 o 
  12   0  18       85.60       62.79     40.64 o 
  13   0  18      764.49      798.36     49.27 o 
 -13   1  18       55.08       52.34     31.35 o 
 -12   1  18       18.64       32.25     31.10 o 
 -11   1  18       24.98       29.65     30.69 o 
 -10   1  18      186.97      203.63     32.18 o 
  -9   1  18       25.98       -8.27     29.62 o 
  -8   1  18       60.58       47.18     29.69 o 
  -7   1  18       10.36       -9.65     28.90 o 
  -6   1  18      185.96      199.27     24.48 o 
  -5   1  18       89.94       79.79     20.20 o 
  -4   1  18      246.81      219.78     20.54 o 
  -3   1  18       18.40       18.07     19.04 o 
  -2   1  18      164.75      156.47     19.44 o 
  -1   1  18      375.22      338.14     20.26 o 
   0   1  18      239.21      221.32     19.61 o 
   1   1  18      129.35       91.67     18.75 o 
   2   1  18        3.77        5.05     18.20 o 
   3   1  18     1286.07     1275.23     29.73 o 
   4   1  18       96.62       80.62     22.78 o 
   5   1  18        8.66       10.17     21.80 o 
   6   1  18      161.29      150.21     42.84 o 
   7   1  18      393.53      400.02     32.01 o 
   8   1  18      121.28      113.43     29.76 o 
   9   1  18       14.40       15.03     43.40 o 
  10   1  18      205.01      200.66     44.45 o 
  11   1  18      207.24      199.14     44.63 o 
  12   1  18       33.93       -1.21     42.65 o 
  13   1  18      210.30      237.39     45.29 o 
 -12   2  18        0.08        3.03     29.88 o 
 -11   2  18        2.96        3.74     30.85 o 
 -10   2  18        1.12       10.98     30.37 o 
  -9   2  18        0.61       -3.92     29.66 o 
  -8   2  18        0.50       -1.41     29.65 o 
  -7   2  18        0.85        2.02     24.10 o 
  -6   2  18        0.55        6.46     23.74 o 
  -5   2  18        0.03       -9.23     23.19 o 
  -4   2  18        2.17       11.06     19.45 o 
  -3   2  18        0.29        7.18     19.12 o 
  -2   2  18        2.11        2.90     18.87 o 
  -1   2  18        0.02       -3.34     18.35 o 
   0   2  18        0.22        8.20     18.12 o 
   1   2  18        1.37       -2.38     21.84 o 
   2   2  18        9.03       11.43     21.63 o 
   3   2  18        0.02        2.35     22.07 o 
   4   2  18        0.82        1.33     29.43 o 
   5   2  18        0.85      -13.90     29.58 o 
   6   2  18        1.73      -12.28     29.80 o 
   7   2  18        0.32       13.96     29.28 o 
   8   2  18        0.42      -37.27     43.97 o 
   9   2  18        0.07       -0.81     45.72 o 
  10   2  18        0.13        6.50     45.89 o 
  11   2  18        1.48      -19.70     45.80 o 
  12   2  18        0.25      -13.50     44.83 o 
 -12   3  18        4.96       11.67     29.71 o 
 -11   3  18       21.63       20.50     30.26 o 
 -10   3  18      146.24      168.85     31.68 o 
  -9   3  18       42.13       33.54     30.79 o 
  -8   3  18       14.28        7.01     30.08 o 
  -7   3  18       35.89       32.04     24.49 o 
  -6   3  18      127.82      148.68     25.07 o 
  -5   3  18       47.58       34.11     23.93 o 
  -4   3  18      163.26      136.44     24.31 o 
  -3   3  18       17.32       27.58     23.34 o 
  -2   3  18      141.46      171.68     27.22 o 
  -1   3  18      248.00      264.42     24.45 o 
   0   3  18      197.19      187.53     31.21 o 
   1   3  18      178.53      179.07     23.36 o 
   2   3  18        3.81       26.52     23.09 o 
   3   3  18      910.17     1070.18     35.69 o 
   4   3  18       46.12       25.38     24.49 o 
   5   3  18        1.67       19.42     24.66 o 
   6   3  18      145.18      127.86     33.65 o 
   7   3  18      290.11      288.85     34.18 o 
   8   3  18       72.72      102.52     46.72 o 
   9   3  18        6.57        2.57     46.18 o 
  10   3  18      162.39      125.61     48.21 o 
  11   3  18      166.64      160.47     47.27 o 
 -10   4  18      225.06      247.16     32.06 o 
  -9   4  18       87.42       84.35     30.82 o 
  -8   4  18       56.17       40.47     30.33 o 
  -7   4  18      146.93      140.41     25.16 o 
  -6   4  18       10.32       11.32     24.14 o 
  -5   4  18       15.56       34.01     23.99 o 
  -4   4  18      198.36      212.05     25.20 o 
  -3   4  18       29.15       42.83     23.67 o 
  -2   4  18      100.84       66.04     30.53 o 
  -1   4  18       31.31       13.75     30.94 o 
   0   4  18      475.26      457.46     43.40 o 
   1   4  18      278.65      290.67     25.49 o 
   2   4  18        7.16        4.23     24.18 o 
   3   4  18       32.91       32.64     25.10 o 
   4   4  18       84.15       75.57     25.70 o 
   5   4  18      317.98      325.75     30.85 o 
   6   4  18      341.66      355.86     28.16 o 
   7   4  18       15.49       36.43     26.14 o 
   8   4  18      204.44      200.46     27.31 o 
   9   4  18      431.65      415.71     28.69 o 
  10   4  18      177.40      177.85     33.09 o 
  -8   5  18       64.22       48.18     30.46 o 
  -7   5  18        0.21       -5.67     30.65 o 
  -6   5  18      100.14       75.88     30.84 o 
  -5   5  18       50.27       33.67     23.80 o 
  -4   5  18      143.33      103.43     29.61 o 
  -3   5  18       10.84       17.58     29.86 o 
  -2   5  18       79.02       51.52     30.77 o 
  -1   5  18      204.79      146.51     32.60 o 
   0   5  18      100.44       72.42     37.95 o 
   1   5  18       43.54       50.81     24.38 o 
   2   5  18        9.26       15.05     25.14 o 
   3   5  18      780.79      856.97     50.57 o 
   4   5  18       56.38       46.95     22.04 o 
   5   5  18       17.21       34.47     22.36 o 
   6   5  18       55.49       68.64     26.45 o 
   7   5  18      197.61      225.22     27.53 o 
   8   5  18       68.84       72.62     26.82 o 
  -6   6  18        1.93       -2.26     38.60 o 
  -5   6  18        0.19       -0.72     41.90 o 
  -4   6  18        7.11       -9.75     41.45 o 
  -3   6  18        0.65      -72.18     44.86 o 
  -2   6  18        7.79        3.77     46.18 o 
  -1   6  18        0.10      -24.05     48.61 o 
   0   6  18        0.46       -1.30     50.20 o 
   1   6  18        6.63        3.27     24.76 o 
   2   6  18       33.28       27.79     25.43 o 
   3   6  18        0.08      -10.00     26.05 o 
   4   6  18        4.74       10.58     21.68 o 
   5   6  18        3.66        1.12     22.36 o 
 -11   1  19      226.74      192.50     32.55 o 
 -10   1  19        1.63       16.71     30.68 o 
  -9   1  19       31.29        1.77     31.03 o 
  -8   1  19      136.56      139.08     31.40 o 
  -7   1  19        8.85       24.07     30.31 o 
  -6   1  19        0.74      -20.51     24.39 o 
  -5   1  19       30.29       51.93     20.83 o 
  -4   1  19      113.94      108.07     20.90 o 
  -3   1  19      202.34      210.97     21.18 o 
  -2   1  19       78.75       76.80     19.95 o 
  -1   1  19       42.77       48.52     19.83 o 
   0   1  19      523.26      492.88     22.05 o 
   1   1  19       29.02       21.08     19.21 o 
   2   1  19      353.24      395.51     29.58 o 
   3   1  19      439.84      455.73     26.06 o 
   4   1  19      209.75      200.27     24.51 o 
   5   1  19       38.90       22.27     22.88 o 
   6   1  19      123.44      121.61     31.24 o 
   7   1  19       40.46       11.03     30.22 o 
   8   1  19      102.90       67.31     46.14 o 
   9   1  19      186.21      140.06     48.38 o 
  10   1  19        5.86       -9.18     46.37 o 
  11   1  19       10.14       22.90     44.50 o 
 -11   2  19        2.44       -6.83     30.45 o 
 -10   2  19      571.38      659.60     36.00 o 
  -9   2  19       19.31        8.24     31.12 o 
  -8   2  19      103.53      136.85     31.49 o 
  -7   2  19        1.05        1.06     25.10 o 
  -6   2  19       72.53       74.06     24.78 o 
  -5   2  19      256.83      285.47     26.07 o 
  -4   2  19       64.92       76.41     24.45 o 
  -3   2  19        6.46       19.32     20.02 o 
  -2   2  19      108.65       97.48     20.19 o 
  -1   2  19      645.67      683.78     27.94 o 
   0   2  19       12.17       11.64     19.40 o 
   1   2  19      141.76      119.35     23.56 o 
   2   2  19       15.51       12.65     23.07 o 
   3   2  19      203.26      203.66     32.13 o 
   4   2  19     1570.97     1532.75    110.78 o 
   5   2  19       32.63        9.03     30.93 o 
   6   2  19      383.89      380.14     32.96 o 
   7   2  19      456.21      411.46     53.35 o 
   8   2  19      111.10       82.36     47.84 o 
   9   2  19       22.20      -23.96     46.16 o 
  10   2  19      469.23      483.72     52.37 o 
  11   2  19       43.53       21.44     46.16 o 
 -10   3  19        0.64       28.05     30.65 o 
  -9   3  19        4.36       -2.42     31.08 o 
  -8   3  19      140.15      150.05     32.07 o 
  -7   3  19       22.02        9.72     24.86 o 
  -6   3  19        1.77        6.72     24.60 o 
  -5   3  19       13.97       16.26     24.38 o 
  -4   3  19      114.30       97.25     24.58 o 
  -3   3  19      139.34      123.50     25.06 o 
  -2   3  19       69.46       36.81     23.91 o 
  -1   3  19       18.61        2.00     30.84 o 
   0   3  19      394.12      379.46     34.34 o 
   1   3  19       11.75       18.42     31.52 o 
   2   3  19      301.82      380.06     25.72 o 
   3   3  19      343.14      344.60     44.71 o 
   4   3  19      168.78      155.02     25.98 o 
   5   3  19       22.47       16.49     25.34 o 
   6   3  19      108.91       98.43     25.97 o 
   7   3  19       21.57       14.83     25.87 o 
   8   3  19       67.92       78.33     32.36 o 
   9   3  19      191.91      190.26     33.03 o 
  10   3  19        6.46      -17.38     32.42 o 
  -8   4  19        1.79        3.33     34.15 o 
  -7   4  19        2.63       -1.76     24.86 o 
  -6   4  19        0.50        5.65     24.69 o 
  -5   4  19        0.12       -6.06     24.42 o 
  -4   4  19        4.75       -9.70     24.18 o 
  -3   4  19        1.63       20.69     30.86 o 
  -2   4  19        0.00        1.03     31.32 o 
  -1   4  19        0.27       -5.73     31.31 o 
   0   4  19        1.37      -23.91     32.62 o 
   1   4  19       10.57       -4.11     23.71 o 
   2   4  19        2.26       26.10     24.21 o 
   3   4  19        7.76       18.33     25.00 o 
   4   4  19        1.66       25.89     26.03 o 
   5   4  19        4.85      -13.18     25.94 o 
   6   4  19        0.63        4.05     26.83 o 
   7   4  19        0.39      -10.96     26.54 o 
   8   4  19        0.93       -1.64     26.69 o 
  -6   5  19        0.28      -12.49     30.53 o 
  -5   5  19       15.81       21.26     29.07 o 
  -4   5  19       44.47       38.88     29.13 o 
  -3   5  19      120.84      140.85     31.50 o 
  -2   5  19       24.65       19.89     30.56 o 
  -1   5  19       26.57       21.35     31.39 o 
   0   5  19      284.95      284.98     34.53 o 
   1   5  19       43.80       16.48     24.80 o 
   2   5  19      177.70      196.70     26.68 o 
   3   5  19      264.96      244.41     27.77 o 
   4   5  19       97.07       91.45     26.74 o 
   5   5  19       15.69       31.35     26.04 o 
   6   5  19       53.43       55.41     27.28 o 
 -10   0  20      286.73      262.23     47.15 o 
  -9   0  20       90.78       99.19     45.50 o 
  -8   0  20      273.06      279.66     46.33 o 
  -7   0  20      481.76      577.02     49.94 o 
  -6   0  20        2.26       31.42     42.05 o 
  -5   0  20       23.06       35.64     30.56 o 
  -4   0  20      393.26      428.48     33.52 o 
  -3   0  20      114.94      123.60     30.31 o 
  -2   0  20       34.17       60.42     29.05 o 
  -1   0  20      253.32      253.24     30.91 o 
   0   0  20      296.38      271.27     30.48 o 
   1   0  20       71.14       54.41     28.71 o 
   2   0  20      170.56      190.31     28.96 o 
   3   0  20       26.86       15.02     42.53 o 
   4   0  20     1650.35     1628.69     62.46 o 
   5   0  20      366.54      380.97     49.86 o 
   6   0  20        1.10        6.60     44.37 o 
   7   0  20      149.76      117.51     45.93 o 
   8   0  20      153.34      126.85     45.68 o 
   9   0  20      572.14      647.24     53.21 o 
  -9   1  20       12.92       -8.74     31.19 o 
  -8   1  20      109.08      110.21     31.77 o 
  -7   1  20        8.08       -0.76     31.14 o 
  -6   1  20       14.32        6.23     25.26 o 
  -5   1  20       35.62       26.09     25.08 o 
  -4   1  20        0.73       -4.71     21.04 o 
  -3   1  20       29.02       13.15     20.75 o 
  -2   1  20      170.96      143.12     21.13 o 
  -1   1  20      188.52      191.98     21.47 o 
   0   1  20      174.87      202.34     21.03 o 
   1   1  20       74.66       92.38     20.27 o 
   2   1  20      286.45      280.02     25.39 o 
   3   1  20        9.23        7.99     23.56 o 
   4   1  20       16.88       27.87     23.86 o 
   5   1  20        9.56        6.86     30.77 o 
   6   1  20      241.34      231.01     32.81 o 
   7   1  20      123.25      101.39     48.30 o 
   8   1  20       14.89       -4.64     47.08 o 
   9   1  20       46.48       21.37     48.01 o 
  -9   2  20        0.01      -20.21     30.43 o 
  -8   2  20        0.07       17.03     30.81 o 
  -7   2  20        1.20        8.03     31.32 o 
  -6   2  20        0.49       -8.91     25.16 o 
  -5   2  20        0.10        0.14     24.59 o 
  -4   2  20        0.09        0.49     24.58 o 
  -3   2  20        0.02      -10.30     20.50 o 
  -2   2  20        2.80        4.89     20.15 o 
  -1   2  20        0.59      -18.09     19.66 o 
   0   2  20        0.83       -9.02     23.61 o 
   1   2  20        0.43        8.32     23.50 o 
   2   2  20        1.10      -21.95     30.68 o 
   3   2  20        1.82        4.09     31.02 o 
   4   2  20        0.10        6.30     31.06 o 
   5   2  20        0.10        2.29     30.50 o 
   6   2  20        0.21      -13.49     49.09 o 
   7   2  20        0.34       11.27     48.26 o 
   8   2  20        0.00      -10.31     48.67 o 
   9   2  20        0.75        5.14     48.12 o 
  -8   3  20      112.00      116.45     31.81 o 
  -7   3  20       17.34       48.38     25.20 o 
  -6   3  20       17.73        5.40     25.21 o 
  -5   3  20       16.15       19.48     25.06 o 
  -4   3  20        0.70       -3.08     24.95 o 
  -3   3  20       38.08       38.13     24.77 o 
  -2   3  20      149.80      132.55     32.56 o 
  -1   3  20      115.67      110.89     32.02 o 
   0   3  20      189.38      170.55     33.35 o 
   1   3  20       90.33       82.18     32.45 o 
   2   3  20      262.79      306.24     25.51 o 
   3   3  20        4.64       18.27     24.11 o 
   4   3  20       36.48       14.02     24.77 o 
   5   3  20        5.89       23.69     25.24 o 
   6   3  20      183.88      196.48     27.29 o 
   7   3  20       93.10       72.25     25.90 o 
  -6   4  20        2.69       20.47     24.72 o 
  -5   4  20       13.80        8.96     24.73 o 
  -4   4  20      240.79      255.33     32.18 o 
  -3   4  20       67.95       60.53     31.40 o 
  -2   4  20       24.90       26.76     31.53 o 
  -1   4  20      164.56      118.09     32.95 o 
   0   4  20      177.56      160.11     33.51 o 
   1   4  20       39.97       45.14     33.37 o 
   2   4  20      106.71       73.80     24.65 o 
   3   4  20       25.33       20.78     25.32 o 
   4   4  20     1050.27      965.14     81.93 o 
   5   4  20      237.67      257.57     27.60 o 
  -7   1  21       71.08       73.57     31.98 o 
  -6   1  21       34.70       35.66     25.48 o 
  -5   1  21       44.61       40.76     25.36 o 
  -4   1  21       90.68       88.96     21.87 o 
  -3   1  21        6.72       14.01     21.51 o 
  -2   1  21        1.05        3.21     20.83 o 
  -1   1  21      191.73      193.01     22.05 o 
   0   1  21        6.24       -3.04     20.44 o 
   1   1  21      145.15      119.00     25.71 o 
   2   1  21        2.29      -17.99     24.48 o 
   3   1  21       50.95       35.85     23.84 o 
   4   1  21       23.42       36.24     31.04 o 
   5   1  21      101.14      103.13     31.85 o 
   6   1  21        2.43        4.35     49.15 o 
   7   1  21       82.42       66.01     48.62 o 
  -6   2  21       14.48       26.42     25.75 o 
  -5   2  21       91.29       63.01     25.96 o 
  -4   2  21       31.22       10.48     24.93 o 
  -3   2  21       79.62       92.60     21.25 o 
  -2   2  21      255.46      263.01     22.34 o 
  -1   2  21        2.51       -1.57     20.41 o 
   0   2  21        9.51       -9.25     31.38 o 
   1   2  21      102.91       84.58     32.24 o 
   2   2  21      251.40      250.61     33.33 o 
   3   2  21      339.39      376.95     26.20 o 
   4   2  21       54.79       66.18     32.05 o 
   5   2  21      231.63      209.78     32.84 o 
   6   2  21      281.03      302.50     55.43 o 
  -4   3  21       71.25       99.78     25.36 o 
  -3   3  21        8.03       13.56     24.36 o 
  -2   3  21        7.68        6.83     31.66 o 
  -1   3  21      151.64      157.88     33.99 o 
   0   3  21        3.32       10.36     32.54 o 
   1   3  21       97.28       74.92     33.16 o 
   2   3  21        7.05        4.80     31.83 o 
   3   3  21       19.04        6.55     24.30 o 
   4   3  21       38.18       -3.92     24.77 o 
  -3   0  22       40.36       35.25     30.46 o 
  -2   0  22      189.29      220.84     32.14 o 
  -1   0  22        5.37        0.02     28.96 o 
   0   0  22       55.04       51.89     29.62 o 
   1   0  22       24.31        3.95     29.13 o 
   2   0  22       62.59       72.80     44.04 o 
   3   0  22      143.21      140.16     44.62 o 
  -2   1  22      103.18       98.06     21.75 o 
  -1   1  22       16.64       13.50     20.98 o 
   0   1  22       13.10        3.64     20.71 o 
   1   1  22       41.32       26.39     24.21 o 
   2   1  22      128.60      124.84     24.70 o 
                                                 
